# Supplementary material for: Glutathione Transferases Superfamily: Cold-Inducible Expression of Distinct GST Genes in Brassica oleracea
Source: Int J Mol Sci. 2016 Jul 27;17(8):1211. doi: 10.3390/ijms17081211 (PMC5000609; doi:10.3390/ijms17081211)
Supplement: Supplementary file 1 [file ijms-17-01211-s001.zip]

Archive with 3 entries (2 files):
- ijms-137475-Supplementary Materials/
- ijms-137475-Supplementary Materials/ijms-137475-Supplementary figures.pdf
- ijms-137475-Supplementary Materials/ijms-137475-Supplementary tables S1-S15.xlsx
