# Supplementary material for: Glutathione Transferases Superfamily: Cold-Inducible Expression of Distinct GST Genes in Brassica oleracea
Source: Int J Mol Sci. 2016 Jul 27;17(8):1211. doi: 10.3390/ijms17081211 (PMC5000609; doi:10.3390/ijms17081211)
Supplement: Supplementary file 1 [file ijms-17-01211-s001.zip › ijms-137475-Supplementary Materials/ijms-137475-Supplementary tables S1-S15.xlsx]

## Sheet: Blast result for BolGST
Table S1. Blast result of GST proteins
S. No	Name	Sub family	Top matched Clones	Identity in %	Top Homologs Species	Reference
1	BoGSTU1	Tau	XP_013611455.1	99.145	Brassica oleracea var. oleracea	unpublished
2	BoGSTU2	Tau	CDY30896.1	100	Brassica napus	(Chalhoub et al. 2014)
3	BoGSTU3	Tau	XP_013666512.1	100	Brassica napus	unpublished
4	BoGSTU4	Tau	CDY58045.1	100	Brassica napus	(Chalhoub et al. 2014)
5	BoGSTU5	Tau	XP_013708306.1	100	Brassica napus	unpublished
6	BoGSTU6	Tau	CDY65968.1	100	Brassica napus	(Chalhoub et al. 2014)
7	BoGSTU7	Tau	XP_013634707.1	100	Brassica oleracea var. oleracea	unpublished
8	BoGSTU8	Tau	XP_013592836.1	99.087	Brassica oleracea var. oleracea	unpublished
9	BoGSTU9	Tau	NP_001303134.1	100	Brassica napus	unpublished
10	BoGSTU10	Tau	XP_009123411.1	97.345	Brassica rapa	unpublished
11	BoGSTU11	Tau	XP_013622003.1	98.291	Brassica oleracea var. oleracea	unpublished
12	BoGSTU12	Tau	XP_013590840.1	100	Brassica oleracea var. oleracea	unpublished
13	BoGSTU13	Tau	XP_013590351.1	100	Brassica oleracea var. oleracea	unpublished
14	BoGSTU14	Tau	XP_013590712.1	86.697	Brassica oleracea var. oleracea	unpublished
15	BoGSTU15	Tau	XP_009110423.1	99.543	Brassica rapa	unpublished
16	BoGSTU16	Tau	XP_013744621.1	100	Brassica napus	unpublished
17	BoGSTU17	Tau	NP_001147035.1	97.797	Zea mays	(Alexandrov et al. 2009)
18	BoGSTU18	Tau	XP_013590704.1	99.561	Brassica oleracea var. oleracea	unpublished
19	BoGSTU19	Tau	XP_013590089.1	100	Brassica oleracea var. oleracea	unpublished
20	BoGSTU20	Tau	XP_013744262.1	100	Brassica napus	unpublished
21	BoGSTU21	Tau	XP_013744264.1	100	Brassica napus	unpublished
22	BoGSTU22	Tau	XP_013634184.1	100	Brassica oleracea var. oleracea	unpublished
23	BoGSTU23	Tau	XP_013625536.1	100	Brassica oleracea var. oleracea	unpublished
24	BoGSTU24	Tau	XP_013645821.1	100	Brassica napus	unpublished
25	BoGSTU25	Tau	CDY37985.1	99	Brassica napus	(Chalhoub et al. 2014)
26	BoGSTU26	Tau	XP_013583715.1	100	Brassica oleracea var. oleracea	unpublished
27	BoGSTU27	Tau	CDY48477.1	98.429	Brassica napus	(Chalhoub et al. 2014)
28	BoGSTU28	Tau	XP_013618982.1	99.138	Brassica oleracea var. oleracea	unpublished
29	BoGSTF1	Phi	XP_013585483.1	99.048	Brassica oleracea var. oleracea	unpublished
30	BoGSTF2	Phi	XP_013634680.1	99.5	Brassica oleracea var. oleracea	unpublished
31	BoGSTF3	Phi	XP_009132756.1	100	Brassica rapa	unpublished
32	BoGSTF4	Phi	XP_013622385.1	100	Brassica oleracea var. oleracea	unpublished
33	BoGSTF5	Phi	CDY50375.1	99.061	Brassica napus	(Chalhoub et al. 2014)
34	BoGSTF6	Phi	XP_013609136.1	100	Brassica oleracea var. oleracea	unpublished
35	BoGSTF7	Phi	XP_013637419.1	100	Brassica oleracea var. oleracea	unpublished
36	BoGSTF8	Phi	XP_009144554.1	100	Brassica rapa	unpublished
37	BoGSTF9	Phi	XP_013609982.1	99.531	Brassica oleracea var. oleracea	unpublished
38	BoGSTF10	Phi	XP_013619060.1	100	Brassica oleracea var. oleracea	unpublished
39	BoGSTF11	Phi	XP_013733434.1	100	Brassica napus	unpublished
40	BoGSTF12	Phi	XP_013625271.1	100	Brassica oleracea var. oleracea	unpublished
41	BoGSTF13	Phi	XP_013625873.1	100	Brassica oleracea var. oleracea	unpublished
42	BoGSTF14	Phi	XP_013636508.1	100	Brassica oleracea var. oleracea	unpublished
43	BoGSTT1	Theta	XP_013731598.1	99.592	Brassica napus	unpublished
44	BoGSTT2	Theta	CDY71891.1	100	Brassica napus	(Chalhoub et al. 2014)
45	BoGSTZ1	Zeta	XP_013599284.1	100	Brassica oleracea var. oleracea	unpublished
46	BoGSTZ2	Zeta	XP_009129150.1	82.589	Brassica rapa	unpublished
47	BoGSTL1	Lambda	CDY04865.1	96.266	Brassica napus	(Chalhoub et al. 2014)
48	BoGSTL2	Lambda	XP_013616031.1	99.145	Brassica oleracea var. oleracea	unpublished
49	BoGSTL3	Lambda	XP_013730273.1	100	Brassica napus	unpublished
50	BoDHAR1	DHAR	XP_013608688.1	100	Brassica oleracea var. oleracea	unpublished
51	BoDHAR2	DHAR	XP_013586514.1	100	Brassica oleracea var. oleracea	unpublished
52	BoDHAR3	DHAR	XP_013602068.1	100	Brassica oleracea var. oleracea	unpublished
53	BoDHAR4	DHAR	XP_013616318.1	93.45	Brassica oleracea var. oleracea	unpublished
54	BoTCHQD1	TCHQD	XP_013591433.1	100	Brassica oleracea var. oleracea	unpublished
55	BoEF1G1	EF1G	XP_013605515.1	100	Brassica oleracea var. oleracea	unpublished
56	BoEF1G2	EF1G	XP_013604449.1	99.272	Brassica oleracea var. oleracea	unpublished
57	BoEF1G3	EF1G	XP_013696917.1	99.274	Brassica napus	unpublished
58	BoGHR1	GHR	XP_013652721.1	100	Brassica napus	unpublished
59	BoGHR2	GHR	XP_009101628.1	95.031	Brassica rapa	unpublished
60	BoGHR3	GHR	XP_013677072.1	99.077	Brassica napus	unpublished
61	BoGHR4	GHR	XP_013621608.1	91	Brassica oleracea var. oleracea	unpublished
62	BoGHR5	GHR	XP_013597659.1	99.44	Brassica oleracea var. oleracea	unpublished
63	BoGST2N-1	GST2N	XP_013606314.1	99	Brassica oleracea var. oleracea	unpublished
64	BoGST2N-2	GST2N	XP_013614445.1	99	Brassica oleracea var. oleracea	unpublished
65	BomPGES2-1	mPGES2	XP_013618090.1	100	Brassica oleracea var. oleracea	unpublished

## Sheet: Domain analysis of BolGST
Table S2. Domain analysis of BoGST proteins
S.No	Bol ID	BolGST ID	Sequence
1	Bol003365	BoGSTU1	KLLGVWFSPYAIRPKIALRLKSVDYDYVEEDLFGSKSELLLKSNPVHKKVPVLIHNNKPILESLNIVEYIDETWHDRAQARFWSAFVDDKWFPALKAAAITKSEEAKEKGMKEVEGGLLQLEEAFVSISKGNPFFGGEAIGFMDICLGSFVGILKAREKLKGEKLLDESKIPFLCKWANEFLSDDTVKNVVPEIDKVVEFLGEL
2	Bol003368	BoGSTU2	KLLGTWYSPVVARAKIALRLKSVDYDYFEEDLFGSKSELLLKSNPVHKKVPVLIHNNKPILESLNIVEYIDETWHDRSQARFWSAFVDDKWFPTLIATTITKSENAKAKGMEEVGEGLLLLEDAFISISKGERFFGGEVIGFMDICLGSFLVILKAREKLKGENILDKSKTPSLCKWANQFLADHTVKNVVPEIDRVVKFMREF
3	Bol004386	BoGSTU3	KLIGSWASPFSIRARAALHLKSVKYEYLDEPDVLRSKSELLLKSNPIFKKVPVLIHGDVSICESLNIVQYIDEAWVERANARFWAIFIDEKIFGSLEAVGGAKDDEGRMAAAGKLMENLAILEEAFQKSSKGLGFFGGENIGFLDLACGTLLGPVSVIEAFSGVKFLRQETTPGLIQWAQKFRAHEAVKPYMPTPEEFVAFAKK
4	Bol006008	BoGSTU4	VLLDFWASPYAMRTKIALREKGVEFETQQEDLWNKSELLLKSNPVHKKVPVLIHGGKPVSESLIQVQYIDETWQARANARFWADFAEKTISFEGGRKIWGNNKGEEQEKGKKEFLDSLKVLEAELGDKPYFGGETFDYVDIALVPFYSWFYSLEKCGDFSVEAECPKIVAWGKRCVERDSVAASLPESEKVYQQVLKL
5	Bol009790	BoGSTU5	VLLDFWASVYGMRTRIALEEKKVKYDYREQDLLNKSALLLEMNPVHKKIPVLVHNGKPVCESLIQIEYIDETWYERAQAKFWADFIDKKMSVTAKRVWATKSEEQEASKELIEILKTLESELGEKHYFGGKTFGFVDIALIGFYSWFGVYEKYGNVSIESECSKLIAWAKRCLQRDSVTKTLPELEKLIALISER
6	Bol015714	BoGSTU6	RLLGAWPSPFVLRTRIALNLKRVPYEYLEEEDSLNSESVLNYNPVHKQIPILIHGNKPIRESLNIVMYVDETWFDRAVARFWDVYIDEHCFTSINGVAVAKDEEERKAAIEKLEMCMALLEETFQECSKGRGFFGGDNIGFIDIGFGSMLGPLKVLEKFTGVKFIHPETTPGLFHWADRFYSHEAVKPVMPDIEKLVEFAR
7	Bol017610	BoGSTU7	KLLGCWASPFSRRVEMALKLKGIPYEYLEEALPNKSPLLLELNPIHKKVPVLVHNDKILPESHLILEYIDQTWYEKAMARFWAKFIDEQILTVGFRSLVRAEKGREAAIEEAREKFAFLEKEVTRKNFFGGKTIGFVDMVAGSIIPFCLARLWEGMRIDVIPEDEFPELNRWIKNLKDIESMRECIPHREKQIEHMMK
8	Bol021557	BoGSTU8	ILLDFWPSMYGMRTRIALREKGVDFEYRDENLKDKSPLLLQMNPVHKKIPVLIHNGKPVCESAIQVQYIDEVWYQRAQARFWVDFIDKKMYEAQRKVYATKGEEQETGKKEFIEILKTLETELGDKPYFGGDDFGYVDIGLIGFYTWFPGYEKFGNFSIEAECPKLIAWAKRCMQRESVAKSLPDPEKVVEFM
9	Bol021558	BoGSTU9	LLDYWPSMFCMRARVALREKGVVFEAREEDLTNKSPLLLQSNPIHKKVPVLIHNGKPVCESLNVVQYVDEAWYGKAQARFWADFVDKKFSDAQFKIWGKKGEEQAAGVKEFIEAVKILEAELGDKPYFGGDSFGYVDIALITFYSWFGAYEKFGNFSIEAESPKLIAWAKRCMEKESVSKSLPDQEKIVAYA
10	Bol023071	BoGSTU10	YERSMARFWAKYADDKVMSTLWKACWGPESEREKMVEEAYDGLKYLEEELGDKQFFGGETIGLVDIAADFIAYWFGIAQEASGVMIMTAERFPKLQRWSQNFVRNNIIKEVLPPKEKLMALFKAQVLGLWGSPFSKRVEMVLKLKGIPYEYIEEDVYVQKSPRLLKLNPIHKKVPVLVHQGKSIAESLVIVEYIEDTW
11	Bol024785	BoGSTU11	ILHGTFVSPYSKRVELALKLKSIPYLFVQEDLHNKSQALLQHNPVHKKVPVLVHKGKPISESFFIIEYIDETWYKRSKVRFWASYIQLHLFDVVMKVVKTEGEEQEKALTEVKEKLSIIEKEGLKDIFSDTNGKPTLTNETMSLVDIVMCTLLSPYKAHEEVLGLKMVDPETVPGVCSWLTAINETDVVKDLSPPYEQVLEILRAF
12	Bol027486	BoGSTU12	ILLNFWPSIFGMRTTIALEEKGVKYEYREEEDVINNKTRLLLEMNPVHKKIPVLIHNGKPVCESIVQVQYIDEIWYQRAQALFWADFIEKKVCVCGRRVWTTKGEELEAANKEFLELLKILQSELGDKPYFGGDKFGFVDIVLIGFFCWFPAYEKFGNYSMESECSKLMAWGKRCMQRDSVANSLPDPERVIGYVLHL
13	Bol027487	BoGSTU13	ILLNFWPSMFGMRTMIALKEKEVKYEHREEDLINNKSALLLEMNPIYKKIPVLIHNGKPVCESVIQVQYIDEIWYQRAQALFWADFIDKKLYVCGRKTWATKGEELEEAKKEFIDILKTLQSELGDKPYFGGNSFGFLDIVLIGFYSWFPAYQKFGNFSIEPECSILMDWGKRCLERESVATSLPDPERIGGFILQL
14	Bol027488	BoGSTU14	ILLDYWASPFGMRARIALREKGVKFECREENLRDKSPLLLQMNPVHKKIPVLIHNGKPVCESMNVVQYIDEVYYIDEVYEPADKIWSTTGEVQETAKKDFIEALKILEAELGDKPYFGGDNFGFVDIAMTGYYSWFEPFEKCANFSIESECPTLMASAKRCLQRESVVNSIPNPDELFALALKL
15	Bol029301	BoGSTU15	ILLDYWPSMFGMRTKMALAEKGVSYEYIETDPWIKTPLLIEMNPIHKKIPVLVHKGKPICESLIQLEYIDEVWYQKAQARFWADFIDKKFYDPSWKVWGTNGEEQVAAKKELLEHFKTLETELGDKTYYGGEVFGFLDIALMGYYSWFKAMEKFGEFSIETEFPKLTEWTKRCLERESVVKALTDSDKILEYAYVL
16	Bol029651	BoGSTU16	YERSKARFLGKLVDEQIITAGFVSMARADEKGREALAEQTRELIMNLEKELVGKDFFGGKSVGFLDLVAGSMIPFCLERGWEGIGLKVITEEKFPEYSRWVKNLEKVEAVKDCIPPREKHVEHMNYMKLLGIWASPFSRRIEMALKLKGIPYDYVEEILEHKSPLLLALNPIHKKVPVLVHNGKTILESQVILEYIDETW
17	Bol031251	BoGSTU17	KLIGSWASVFVMRTRIALNLKSISYEFLQETYGTKSELLLKSNPVHKKMPVLIHADKPVCESNIIVQYIDEAWYDRAIARFWAAYVDDKWFIALRSILTARGEEEKKAAIAEVEERTDHLEKAFIECSNGKPFFNGDHIGYLDIALGSFLGWWKVVELDANHILLDETKTPSLFKWAERFCNDPDVKPLMPETAKLAEFARKL
18	Bol032956	BoGSTU18	KLLGTWGSPFALRAQVALHLKSVEYEYMEEVLNSKSDLLLESNPIYKKVPVLIHGDVSVCESLNIVQYIDESWSDRAFARFWAHFVDGKCFETINAVAGAKDNDVRMAMAGNLTDCLTSLEEAFQKSSKGGYLFGGENIGFLDIACGAMVGPLSVVETFSGVKFLSEDTTPGMLQWAEKFRAHEAVEPYLPTIAEFLEFAKK
19	Bol032957	BoGSTU19	KLIGTWSSPFALRARIALHLKSVEYEYIEEADVLKSKSDLLLKSNPIHKKVPVLIHGDDSICESLNIVQYVDEAWKERASARFWAHFVDGKGFESIDAVAGAKDDAGRMAAAGNLMESLAALEEAFQKSSKGGEFFGGENIGYVDIACGAIVGPLSVIEAFSGVKFLSPDTTPGLVQWAERFRAHEAVKPYMPTVAEFVEFAKQ
20	Bol033288	BoGSTU20	KLLGMWASPFSRRVEIALTLKGLPYEFSEQDIANKSPLLLQSNPVHKMIPVLLHNGKPISESLVILEYIDETWYDRAIARFWARFVDEQIYVTAMKVVGKVGEEKDAAVEATRDLLKLMEKELVGKDFLGGESLGFVDIVATLVAFWLMRTEEVVGVKVVPVEMFPEIHRWVKNLLDVDVIKKCIPPEDEHLNYIRAR
21	Bol033290	BoGSTU21	KLIGSWASPFSRRVEMALKLKGVPYDYSDEDYLVTKSPLLLQLNPIYKKVPVFVHKGKVLLESHLILEYIDQTWYGKAMARFWAKFVDEQVTLIGFRSLVKSEEIDVAIKEAQELITYLEKEITGKMFFGGETIGFLDIVVGSMIPFCLVRGWEGMGIDMIPKEKFPELNRWIEKIKEIEIVRECIPNREKNIEHMMKI
22	Bol033291	BoGSTU22	KLLGFWISPFSRRVEMALKLKGVPYEYLEEELPKKSPLLLELNPVHKKVPVLVHNDKILSESHVILEYIDQTWYERATARFWAKFVDEQILPAGFMPLVKPEKGIEVAIEETRELIMFLEKEVTGKDFFGGKTIGFLDMVAGTMIPFCLARAWECMGIDMISEDKFPGLDRWIKKLNEVEIVRECIPPKEKHIERMNKI
23	Bol035627	BoGSTU23	VVLNFWPSMFGARVIMALEEKDIKFEYKEEDVFGDKTDLLLQSNPVHKKIPVLIHNGKPVCESNIILEYIDEVWYEKAKCRFWADLIDKKVFDAGRRTWTKKGKEQEEAKREFIETLKVLETELGEKFYFGGNETISVVDLVLISYYPWFHTWETIGDFSLEDHTPKLMDWVRRCLARPPISKSLPDRLKILGRVSQI
24	Bol036741	BoGSTU24	KVIGAWASPFVMRPRIALNLKSVPYEFLQETFGAKSELLLKSNPVHKKIPVLIHADKPVCESNIIVEYVDETWYDRAIARFWAAYIDEKWFPSLKSILKAEGEEEKKAVLAQVEEGNALLEKAFNDCSKGKAFFNGEHIGYLDIAFGCFLAWLRVTELAGGHKLIDEVKTPSLSKWADRFCNDPAVKPVMPETATLAEFAKKI
25	Bol036742	BoGSTU25	VKVIGAWASPFVMRPRIALNLKSVPYEFLQETFGAKSELLLKSNPVHKKIPVLLHADKPVCESNIIVEYLDETWPYDRAIARFWAAYIDEKWFPSLKSILKAEGEEEKKAVLAQVEEGNALLEKAFIDCSKGKPFFNGEHIGYLDIAFGCFLAWLRVTELAGGHKLIDEVKTPSLSKWAERFCNDPAVKPVMPETATLAEFAKKI
26	Bol038293	BoGSTU26	ILLDYWPSAFGMRTRIALEEKDIKFDHREQDLFNKSQILLGMNPVHKKIPVLIHNGKPVCESLIQVEYIDETWYQRAQAKFWGDFIDKKVSGPTWVLWGGKGEEQEAGKKEFIEVLKTLETELGDKTYFGGETFGYVDIALIGFYCWFDTYEKFANFSIEAECPKVIAWAKRCLKRESVAKSLPDSDKITKYV
27	Bol038294	BoGSTU27	ILLDYWPSMFGMGTTKIALAEKGVAYEYKETDPRAKTSLLIETNPIHKKIPVLIHKGKQICEPLIQLEYIDEIDEFYDPSWKVWGTRGEEQVTAKKELLEHFKTLETELGDKTYYGGGVFGFVDIALMGYYSWFKAIEKFGEFSIEAEFPKLTQWTKRCLERESVIMSIADSDKIVEYAYVL
28	Bol039366	BoGSTU28	TLHGMWASSYSKRVEIALILKGILYEYVEEDLSNKTESLVQLNPVHKKVPLLVHDGKPVAESQVILEYIDETWERAQVRFWVSYINEQVIEVMRKVLFQEGEAQEKAIEEARERFKVLEEGLKKHFPNKIIRENDDVGLLDIIIISTFGSHKDYHELFGVGIIDPVNTPTLYNWIESLKELAVIKEAEVPSDRLVPFLQ
29	Bol000843	BoGSTF1	VKLFGQIKAGNPQRVLLCFLEKGIEFEVIHVDLNTFEQKKPEYLLRQPFGQVPAIEDGDLKLFESRAISRYYATKQRAIVEQWMEVEANYFNVVVLPLVINIVFTPKFDVALVEELKVKLDKVLDVYENQLATNRYLAGAEFSLADLTHMPGMRYIMNEAGLGSMVTSRENVNRWWNEISARPAWKQLM
30	Bol001122	BoGSTF2	VLATLYEKGLDFEIVPVDMKAGAHKQEPLISLNPFGQIPALLDGDLTLFESRAITEYIAELKATTKVWLQVEGQQFDPIASKLAFERVFKGMLGMTTDPAAVEDLEAKLVKVLDIYEARLSKSPFLAGDCFTLADLHHLPIIYYLMGTDSKKLFESRPKVNEWIKKITARPAWVKVL
31	Bol004624	BoGSTF3	LKVYGPHFASPKRALVTLIEKGVAFETVPVDLMKGEHKQPAYLALQPFGTVPAVVDGDYKIFESRAVMRYVAEKERGQVEQWLDVEATTYHPPLLNLTLHIMFASVMGFPSDEKLIKESEEKLSAVLDVYEAHLSKSKYLAGDFVSLADLAHLPFTDYLVGPIGKAYMIKDRKHVSAWWDSISSRPAWKETL
32	Bol004625	BoGSTF4	LTIYAPLFASSKRAVVTLVEKGVEFETVNVDLMKGEQRQPEYMAIQPFGKIPVLVDGDYKIFESRAIMRYIAEKERGQVEQWLDVEATSYHPPLLALTLNIVFAPLMGFPADEKVIKESEEKLGEVLDVYDAQLSKNEYLAGDFVSLADLAHLPFTEYLVGAIGKGYMIKDRKHVSAWWDKISNRAAWKEV
33	Bol006067	BoGSTF5	KVFGHATTTSTRRVLLTLHEKNLDYELVNVELKDGEHKKEPFLSRNPFGQVPAFEDGDLKLFGMKPITQYIAHRYATMSIGMEVEAHQFDPAASKLAWEQLFKHIYGLTTDQAVVAEEEAKLAKVLDVYEARLKEFKYLAGETFTLTDLHHIPVIQYLLGTPTKKLFTERPRVNEWVAEITKRPASQKIL
34	Bol006068	BoGSTF6	KVFGNAASTSTRRVLLALHEKNLDFELVNIDLKDGEHKKEPFLSRNPFGKVPAFEDGDLKLFESRAITQYIAHRYAIMAIGMEVEAHQFDPVASKLVWEQVIKNFVGLTTDQAVVAEEEAKLAKVLDVYEARLKEFKYLAGDTFTLTDLHHIPVIQYLLGTPTKKLFAERPRVNEWVAEVTKRPASQK
35	Bol014423	BoGSTF7	EAAIVKLWSEVESHHFNPAISAVIHHLIVVPLQGKTPDAAIVEENLEKLGKVLDVYEEKLGKTKYLAGDSYTLADLHHVPYTYYFMKTGHAGLVNDRPNVKAWWEDLCSRPAFLKVMKVYGDGMSACVARVLLCLHEKETEFELVPVDLFACHHKLPSFLSMNPFGQVPVLQDEDLTLFESRAITAYIAEK
36	Bol016517	BoGSTF8	KVFGHAASTATRRVLLTLHEKNLDFELVHVELKDGEHKKEPFLSRNPFGKVPAFEDGDLKLFESRAITQYIAHRYAIMAIGMEVEAHHFDPVASKLAWEQVFKLFYGMTTDQAVVEEEEAKLATVLDVYEARLKEFKYLAGETFTLTDLHHIPVIQYLLGTPTKKLFDERPHVSEWVAEITNRPASQKIL
37	Bol019821	BoGSTF9	VKLYGQVTAACPQRVLLCLLEKEIEFEIVHIDLDTLEQKRPEHLLRQPFGQVPAIEDGDFKLFESRAIARYYATKHRAIVDQWADVEVGYFNVLVHPLVMNLVIKPRLGEECDAALVEELKVKLGVVLDIYDNQLASNRFLAGDEFTMADLTHMPAMGYLMRTDINRIVKDRANMNRWWEEVTARPAWKKLM
38	Bol021325	BoGSTF10	VKLYGQVTAACPQRVVLCFLEKEIEFEIVHVDLDTLEQKKPEHLLRQPFGQVPAIEDGDFKLFESRAIARYYATRHRAIVDQWADVETHYFNVLAFPIVLNLVIKPRLGEECDVVLVEELKAKLGVVLDIYENRLASNRFLAGDEFTMADLTHMPAMGYLMRTDVNQMVKARVNMNRWWEEITARPAWKKLM
39	Bol029634	BoGSTF11	VKALTKVWLNVEGQQFDPIASKIAFERVFKGMFGMTTDPAAVQDLEGKLVRVLDIYEARLSKSEFLACDCFTLADLHHLPVIHYLMGTDSKALFESRPKVCEWVKKITARPAWAKVVKVHGVPMSTATMRVLAALYEKELEFELIPVDMRAGAHKQEPFLSLNPFGQIPALQDGDLTLFESRAITEYIAD
40	Bol030660	BoGSTF12	YAIMAIGMQVEAHQFEPVAAKLVSEQVFKLKKGLTTDQAVVAEEEAKLAKVLDVYEARLKEFKYLAGDTFTLTDLHHIPTIKYLLGTPTKKLFTERPRVNEWVAEITKRPASQKILIKVFGHPASAPTMRVVLALHEKNLDFEFVHVDLMGGEHKKEAFLARNPFGQVPAFEDGDLKLFESRAITQYIAHR
41	Bol030661	BoGSTF13	YAIMAMGMQVEAHQFDPLASKLAWEHVFKLIYGLTTDQAVVAEEEAKLAKVLDVYEARLKEFKYLAGDTFTLTDLHHIPAVQYLLETPTKKLFTERPHVNKWVAEITKRPASQKILKVFGHAASISTRRVLLTLHEKNLDFELVHVDLKDGEHKKESFLSHNPFGKVPAFEDGDLKIFESRAITQYIAHR
42	Bol033376	BoGSTF14	LKVYGPHFASPKRALVTLIEKGVPFETVPVDLMKGEHKQPAYLALQPFGTVPAVVDGDYKIFESRAVMRYVAEKDRGQVEQWLDVEATTFHPPLLNLTLHIMFASVMGFPSDEKLIKESEEKLAAVLDVYEAHLSKSKYLAGDFVSLADLAHLPFTDYLVGPIGKAYMIKDRKHVSAWWDDISSRPAWKETL
43	Bol014551	BoGSTT1	KVYADRMSQPSRAVIIFCKVNGIEFDEVLIILAKRQQLSPEFKEINPMGKVPTIVDGRLKLFESHAILIYLSSAFRAKIHSVLDWHHTNLRPGAAGYVMNSVLAPFLGGSLDSKAAAEAEQILTKSLSTLETFWLKGNAKFLLGSSQPSIADLSLVCELMQLQVLDEKDRLRLFSPYKKVEEWIENTRKATQPHFDVVHKTLY
44	Bol036391	BoGSTT2	KVYADRMSQPSRAVIIFCKVNGIEFDEVLIILAKRQQLSPEFKEINPLGKVPTIVDGRFKLFESHAILIYLASAFRAKIHSVLDWHHTNLRPGAAGYVMNTVLAPFLGRSLDSKAAAEAEKILTKSLSTLETFWLKGNAKFLLGSSQPSVADLSLVCEIMQLQVLDEKDRLRLFSPYKKVEEWIENTRKATQPHFDVVHKTLY
45	Bol007186	BoGSTZ1	KLYSYWRSSCAHRVRIALSLKGLEYEYIPVNLLKGEQSDPDFKKINPMGTVPALVDGGVVISDSLAIIMYLDHKRAVNFQAASIVLSGIQPHQNLGVIKFIEEKINSEEKTAWVTNAITKGFTALEKLLVSCAGKHATGDEVYLADLFLAPQIYGAINRFQINLEPYPTLATCYESYKDLPAFQNAAPEKQ
46	Bol015140	BoGSTZ2	KLYSYWRSSCGHRVRITLSLKGIEYEYIPVNLLKGEQFDPDFMKINPMGTVPALVDGEVVITDSFAIIHKRALNYQVASIISSGIQPHQNLAVIRYIEEKTNGEEKIAWVNNAIRKGYTVAQVHGAMIKFKIDVEPYQTLAKCYESYKELSVFEDA
47	Bol000766	BoGSTL1	FSLLFIERSLVEDRQVPLDATSDLPTLFDGTTRLYISYTCPFAQENIKLVPIDLPNRPAWFKEKVNPANKVPALEHNGKIMGESLDLIKYVDSNFEGPSLYPLDPEKRNFGEDMLKYVDTTFTKVVFGSFKGDPAKDTASVFNHLENALQKFDDGPFFLGDLS
48	Bol000767	BoGSTL2	YTSYSCPYAQRVWITRNFKGLQEKIKLVPLDLENRPAWYKEKVYPENKVPALEHNGKIIGESLDLIKYLDHTFEGPSNAKREFGEELLKYTDTFTKTMWASLKGDPFTETAPVLDYLENSLYKFDDGPFFLGQFSLVDIAYIPFIERFQIVLNELFKCDITAERPKLSAWIEEMNKIDAYVQTKTDSKEIVEIFK
49	Bol044336	BoGSTL3	YISYSCPFAQRAWLARNYKNLRDKIELVPINLKNRPAWYKEKVYPANKVPALEHNNKVIGESLDVIKYIDANFEGPSKEAFADELISYTDSFSKAVRSTLSGEDIDAADVAFDYIEKALSKYKYPKYKGGPFFLCRFSLVDIAYIPFIERFHLIFKDVMNVDITAGRPNLAYWLKEMNTMEHYTETRQDPQEIIERYK
50	Bol019854	BoDHAR1	PFCQRVLLTMEEKHVPYDMKMVDLSNKPEWFLKINAEGKVPVVKFDEKWVPDSDVITQTLEATPPEKASVGSKIFSTFIGFLKSKDPKDGTEQVLLDELSTFNDYLKENGTYINGEKISAADLSLAPKLYHMKIALGHFKNWSVPDSLPFLKSYMENVFSRESFKNTEAQTEDVIAGWRPK
51	Bol026873	BoDHAR2	PFSQRVLLTLEEKNLPYKMHLINISDKPQWFLAISPEGKVPVLKNDDKWVSDSDVIKTPPELASVGSKIFGTFVTFLKSKDSSDGSEKALLDELEALETHLKTHDGPFIAGGKVSAVDLSLAPKLYHLKVALGHYKSWSVPESLPHVHGYMKALFSLDSFEKTKTEERYVIAGWEHK
52	Bol029333	BoDHAR3	KTPPKFASVGSKIMSTFVAFLTTKDSSDGPLLHELQALENHLKSHDGPFIAGEKVSAVDLSLAPKLYHLEVALGHFKSWSIPGSLTHVHNYMHALFSLHSFEKTKAEEKYVIAGWAPKPFSQRVLLTLEEKSLPYKMHLINLSDKPKWFLDINPGGKVPVLKIDGKWVPDSDVIVSLLE
53	Bol039330	BoDHAR4	PFSQRVLLTLEEKKLPYKIHLVNVSDKPQWAQDSAMLIGFVLYRFFLDISPEGKVPEMKLDGKWVADSDVIVKTPPEFASVGSKIFGSFVTFLTSKDPSDGSDKALVNELEALENHLKTRPGPFVAGEKLTAVDLSLAPKLYHLEMALGHYKKWSVPESLTNFRSYANALFSRESFEKTKAKKELVVAGWASK
54	Bol027565	BoTCHQD1	QLYHHPYSLDSQRVRLALEEKGIDYTSYHVNPITGKHMDSTFFRMNPNAKLPVFRNGSHIILDTIEIIEYLEVMIARMAESPDLASAYHRKLREAYDTEDKLKDPEALRRSKDHLLRLLDEVESKLEGTSYVAGNEFSMADVMLVPVLARLSLLDLEEEYISSRKNLAEYW
55	Bol006600	BoEF1G1	LVLHTYKGNKNADKALIAAEYVGVKIDVPSDFAMGVTNKTPEFLKMNPMGKVPVLETPEGPVFESNAIARYVSRLEYAHVEQWSDFSTLEIYGNILKWFGPRMGFMPYSAPGEEAAISALKRGLDALNTHLTSNTYLVGHSITLADIITVCNLNLGFATVMTKSFTSAFPHVERYFWTVINQPNFKKVVGDVKQTE
56	Bol022104	BoEF1G2	SYKGNKNSDKAFIAAEFAGVKIDMPSGFEMGVTNKTPEFLKMNPLGKIPVLDTPEGPIFESNAIARYVSRLYAHIEQWIDFSSLEIYGNIFNWFVPRMGFMPYSVPGEEAAISALKRGLEALNTHLASNTYLVGHSVTLADIITVCNLNLGFSTVMTKSFTSAFPHVERYFWTLINQPNFKKVVGDVKQTE
57	Bol036816	BoEF1G3	VLHTYKGNKGAEKALIAAEYTGVQISVPDFEMGVSNKTPEFLKMNPIGKVPVLETPEGPIFESNAIARYVSRLYAQIEQWIDFSSLEIFGSIFMWFGARIGYKPYSVPGEEAAISALKRALDALNTHLTSKTFLVGHSITLADIITVCNLSLGYTTVMTKSFTSAFPHVERYFWTVINQPNFKKVVGDVKQTE
58	Bol001864	BoGHR1	PWAHRTLIVRALKGLDDAVSVSVASPGQDGSWEFKDNNIPIRDKDKLVPGLDKANRCRNLKEVYKSRTGGYEGRCTVPMLWDSRKKDVVCNESYDIIEFFNSPELKGKIETWNQIVYPKVNNGVYRCGFAQSQEAYDRAVNEVFSTLDEIEDHLGSNRYLCGERLTLADVCLFTTLIRFDPVYYILFKCTKKKLVEYPNLYGYLRDIYQIPGVAATCDIPAIMDGYYKTLFPLNASGIQPA
59	Bol004474	BoGHR2	CPWASRCLAVLKLKGLDKAISFTSVQPLWRKTKENDEHMGWVFPDSDKEVPGADRDHINSAKSVRELYDIASLNYTCKYTVPVLWNKKLKTIVNNESSEILRMFPNLRSLINETNEWVHHGINNGVYKCGFATTQTAYDEAVKQLFDALDKCEEILEKQRFLCGNTLTEPDIRLFVTLTRFDEAYTVIFKCSKRLIREYSNLFNYTKDIYQISGLSSTVKMDHIKQNYYGSFPSINPLGIVAHG
60	Bol012366	BoGHR3	CPWACRCLSFLMLKGLDEAITFSSCHTIWGRTKETDDHRGWVFPDSNSELPGAEPDYLNGAKTVRALYEIASPNYVGKYTVPILWDKKLKTVVNNESSEIIRMLNTSHLKEAIDETNEWVFSGINNGVYRCGFARKQEPYDEAVSQVFEAVERCEAVLGKQRYICGNTFTEADVRLFVTLIRFDEVYAVHFKCNKRLLREYPNIFNYIKDVYQINRMSSTVKMDHIKQHYYGSHPKLNPFGIIPHGP
61	Bol012372	BoGHR4	ACPWACRCLSFLMLKGLDEAITFSSCYTIWGRTKETDDHRGWVFPDSNTELPGAEPDYLNGAKTVRELYEIASPNYVGKYTVPVSLFNPSLDLYPCHLREAIDETNEWVFNGINNGVYRCGFARKQEPFDEAVNQVFEAVDRCEAVLGKQRYICGNTFTEADVRLFVTLIRFDEVYAVHFKCNKRLLREYPNIFNYIKDVYQIN
62	Bol024359	BoGHR5	CPWASRCISYLKIKGLDDAISFSSVKPIWGRTKETDEHMGWVFPDSDNEVQGAEPDHLNGAKSVRELYEIASPNYTGKYTVPVLWDKKLKTVVNNESAEIIRMFNTSHLQAKIDEANEWIYSGINNGVYRCGFAKKQEPYEEAVQQVYEALDRCEEILGKHRYICGNTLTETDIRLFVTLIRFDEVYAVHFKCNKKLLREYPNLFNYTKDIFQVPGMSSTVNMNHIKQHYYGSHPSINPFGIIPHGP
63	Bol010024	BoGST2N-1	PIEIYEFEGCPFCRKVREMVGVLDLDILYYPCPRGSPNFRPKVNQMGGKQQFPYMVDPNTGVSMYESDGIIKYLSEKYKPLVFWAYEGSPFCKIVREVLVELELPHIQRSCARGSPKRHELLQKAGHFQVPYLEDPNTGVNMFESAEIIEYLKQTY
64	Bol015341	BoGST2N-2	PIEIYEFEGCPFCRKVREMVTVLDLDILYFPCPRGSPNFRPMVNQMGGKQQFPYMVDPNTGVSMYESDGIIKYLSEKYPLVFWAYEGSPFCKLVREVLVELELPHIQRSCARGSPKRQELLMKAGHFQVPYLEDPNTGVNMFESAEIIEYLKQTY
65	Bol035968	BomPGES2-1	VVLYQYEACPFCNKVKAFLDFNKIPYKIVEVNPLFKKEIKWSDYKKVPILTVDGEQLVDSSVIIDSLFQRMHKSEDDEETIWRKWVDNHLVHILSPNIYRSTSEALESFDYITTHGNFSFTERLVAKYAGATAMYFVSKKLKKKYNITDERAALYDAAETWVDALNGRPFLGGSRPNLADLAVFGVLRPIRYLRSGKDMVDNTRIGEWFSRMENTVGE

## Sheet: BoGST Characterization
Table S3. Characterization of GST genes in B. oleracea
S.No	Locus	BoGST ID	Class	Arabidopsis thaliana ID	Ensemble Brassica oleracea Homologous ID	Chromosome	Nucleotide Length (bp)	ORF (bp)	No. of exons	Protein
										Length (aa)	Domain			Mol. Wt. (KDa)	pI	Sub-cellular Localization	N-Glyc site resulta	Instability index	Stable or unstable	Predicted Secondary Structure (%)
											GST N- region	GST C- region	EF1G domain							α-Helix	β-Sheet	Turn	Coil
1	Bol003365	BoGSTU1	Tau	AT1G59700	Bo9g046550.1	Cun353	4093	705	2	234	7 - 81	93 - 223	-	26.18	5.3	N	82	36.72	stable	63.8	12.8	16.5	14.2
2	Bol003368	BoGSTU2	Tau	AT1G59700	Bo9g046550.1	Cun353	1069	696	2	231	7 - 81	93 - 223	-	26.18	6.02	N	82	33.06	stable	55.3	14.4	21.9	15.8
3	Bol004386	BoGSTU3	Tau	AT1G27130	Bo7g054590.1	C07	1185	684	2	227	7 - 82	93 - 222	-	25.03	6.13	N	4	36.87	stable	54	19	16.1	18.5
4	Bol006008	BoGSTU4	Tau	AT1G53680	Bo00534s080.1	C06	763	675	2	224	8 - 81	92 - 217	-	25.56	5.13	C	42	34.91	stable	55.3	16.8	18.8	16.8
5	Bol009790	BoGSTU5	Tau	AT1G17170	Bo8g105070.1	C08	772	657	2	218	5 - 78	89 - 211	-	25.15	5.6	C	39, 171	45.11	unstable	62.9	10.9	15.8	18.3
6	Bol015714	BoGSTU6	Tau	AT1G69930	Bo2g065760.1	C06	1059	693	2	230	9 - 82	93 - 221	-	26.31	5.24	N	-	48.37	unstable	41.6	15.9	26.6	23.4
7	Bol017610	BoGSTU7	Tau	AT2G29490	Bo4g061470.1	C04	773	675	2	224	8 - 81	91 - 216	-	26.13	6.56	C	-	47.59	unstable	62.5	13.5	13.5	18.3
8	Bol021557	BoGSTU8	Tau	AT1G78380	Bo6g081610.1	C06	1306	660	2	219	5 - 78	89 - 209	-	25.61	6.36	C	172	36.64	stable	51.7	17.2	20.7	18.2
9	Bol021558	BoGSTU9	Tau	AT1G78370	Bo6g081630.1	C06	967	654	2	217	6 - 78	89 - 209	-	24.73	5.85	C	3, 39, 172	35.5	stable	51.7	18.4	20.9	16.9
10	Bol023071	BoGSTU10	Tau	AT3G09270	Bo1g144640.1	C01	1074	681	2	226	7 - 81	92 - 216	-	26.13	5.29	N	-	46.29	unstable	56.7	11	13.8	26.2
11	Bol024785	BoGSTU11	Tau	AT5G62480	Bo3g107550.1	Cun091	705	705	1	234	9 - 82	93 - 226	-	26.87	5.85	C	43, 159, 204	56.29	unstable	50.9	22.5	16.1	17.9
12	Bol027486	BoGSTU12	Tau	AT1G78360	Bo6g121980.1	C06	1517	666	2	221	5 - 80	91 - 214	-	25.74	5.58	C	41, 174	37.14	stable	48.8	18	25.9	15.1
13	Bol027487	BoGSTU13	Tau	AT1G78360	Bo6g121970.1	C06	818	663	2	220	5 - 79	90 - 213	-	25.68	5.44	C	40, 173	36.07	stable	42.6	18.6	27.5	19.1
14	Bol027488	BoGSTU14	Tau	AT1G78340	Bo6g121960.1	C06	1153	570	2	189	5 - 78	72 - 183	-	21.56	5.02	C	143	40.28	unstable	54.3	17.9	20.2	16.8
15	Bol029301	BoGSTU15	Tau	AT1G17190	Bo8g066990.1	C08	940	660	2	219	5 - 78	89 - 212	-	25.65	5.1	C	-	27.98	stable	63.1	11.8	18.7	14.3
16	Bol029651	BoGSTU16	Tau	AT2G29450	Bo3g039950.1	C03	748	675	2	224	7 - 80	90 - 217	-	25.7	6.04	C	-	44.7	unstable	67.3	10.1	11.5	18.8
17	Bol031251	BoGSTU17	Tau	AT1G10360	Bo8g109610.1	C08	1027	684	2	227	6 - 79	91 - 221	-	25.85	6	N	-	38.46	stable	50.7	19.9	17.5	19.4
18	Bol032956	BoGSTU18	Tau	AT1G69920	Bo6g110580.1	C06	925	687	2	228	10 - 83	94 - 223	-	25.1	4.96	N	7, 133	33.61	stable	51.4	19.3	18.9	17.9
19	Bol032957	BoGSTU19	Tau	AT1G69920	Bo6g110590.1	C06	1001	768	2	255	35 - 110	121 - 250	-	27.99	7.73	N	29	32.01	stable	51.9	16.3	14.6	23.8
20	Bol033288	BoGSTU20	Tau	AT2G29420	Bo4g169340.1	C04	753	678	2	225	8 - 81	91 - 216	-	25.71	5.27	C	-	44.61	unstable	60.8	16.7	10	20.1
21	Bol033290	BoGSTU21	Tau	AT2G29470	Bo4g169380.1	C04	944	687	2	228	8 - 82	92 - 217	-	26.38	6.86	C	-	45.44	unstable	58.5	17	15.1	17
22	Bol033291	BoGSTU22	Tau	AT2G29480	Bo4g169390.1	C04	811	675	2	224	8 - 81	91 - 217	-	26.01	6.17	C	-	60.31	unstable	70.7	9.6	11.5	15.9
23	Bol035627	BoGSTU23	Tau	AT3G43800	Bo3g127490.1	C03	1404	684	2	227	6 - 80	93 - 217	-	26.75	5.84	C	152	41.67	unstable	47.4	21.8	19.4	19
24	Bol036741	BoGSTU24	Tau	AT1G10370	Bo5g010810.1	C05	782	684	2	227	6 - 79	91 - 221	-	25.23	6.14	N	-	33.02	stable	55	19	18	15.6
25	Bol036742	BoGSTU25	Tau	AT1G10370	Bo5g010800.1	C05	782	684	2	227	5 - 85	93 - 202	-	25.3	6.14	N	-	32.67	stable	56.9	18	16.1	16.6
26	Bol038293	BoGSTU26	Tau	AT1G17180	Bo5g023560.1	C05	737	660	2	219	5 - 78	89 - 209	-	25.22	5.57	C	39, 172	36.52	stable	47.8	19.7	24.1	16.3
27	Bol038294	BoGSTU27	Tau	AT1G17190	Bo5g023570.1	C05	759	576	2	191	5 - 77	74 - 184	-	22.07	5.26	C	-	32.13	stable	63.4	13.7	21.1	10.9
28	Bol039366	BoGSTU28	Tau	AT1G74590	Bo2g082200.1	C02	771	699	2	232	8 - 81	93 - 219	-	26.96	5.28	C	4, 42	46.68	unstable	58.3	18.5	13	17.6
29	Bol000843	BoGSTF1	Phi	AT3G03190	Bo5g150180.1	Cun495	834	633	3	210	2 - 77	91 - 205	-	24.15	5.22	C	-	35.33	stable	55.7	22.7	9.8	20.1
30	Bol001122	BoGSTF2	Phi	AT2G47730	Bo4g002350.1	Cun467	780	603	3	200	2 - 62	78 - 195	-	22.59	6.91	C	-	27.33	stable	69.6	13	12	14.1
31	Bol004624	BoGSTF3	Phi	AT2G30860	Bo3g024840.1	C03	903	648	3	215	2 - 76	90 - 208	-	24.21	6.17	C	112	38.72	stable	55.3	17.6	16.1	19.1
32	Bol004625	BoGSTF4	Phi	AT2G30870	Bo3g024850.1	C03	1198	648	3	215	2 - 76	90 - 207	-	24.33	5.13	C	-	37.36	stable	65.3	17.1	10.6	15.1
33	Bol006067	BoGSTF5	Phi	AT2G02930	Bo9g005900.1	C09	830	642	3	213	4 - 78	96 - 212	-	24.28	6.51	C	-	33.76	stable	61.9	17.3	13.2	15.7
34	Bol006068	BoGSTF6	Phi	AT2G02930	Bo9g005900.1	C09	994	642	3	213	4 - 78	96 - 210	-	24.1	6.45	C	-	28.55	stable	65.5	15.2	11.7	15.7
35	Bol014423	BoGSTF7	Phi	AT3G62760	Bo4g098530.1	C04	831	660	3	219	2 - 77	92 - 208	-	24.43	5.92	C	-	39.84	stable	54.7	21.7	16.7	14.8
36	Bol016517	BoGSTF8	Phi	AT2G02930	Bo01158s040.1	C02	815	642	3	213	4 - 78	96 - 212	-	24.29	5.66	C	-	38.1	stable	75.1	9.6	9.1	14.2
37	Bol019821	BoGSTF9	Phi	AT5G17220	Bo9g161480.1	C09	812	642	3	213	2 - 77	91 - 208	-	24.49	5.6	C	-	39.25	stable	58.4	25.4	13.7	10.7
38	Bol021325	BoGSTF10	Phi	AT5G17220	Bo2g013490.1	C02	801	648	3	215	2 - 77	91 - 208	-	24.83	5.61	C	-	37.51	stable	62.8	25.1	11.1	9
39	Bol029634	BoGSTF11	Phi	AT2G47730	Bo4g002350.1	C03	929	777	3	258	47 - 120	136 - 253	-	28.84	8.21	C	-	43.79	unstable	56.6	19	13.6	17.4
40	Bol030660	BoGSTF12	Phi	AT2G02930	Bo3g052480.1	C03	1103	642	3	213	3 - 78	96 - 212	-	23.94	7.15	C	-	28.6	stable	70.1	13.2	10.7	14.2
41	Bol030661	BoGSTF13	Phi	AT4G02520	Bo3g052490.1	C03	1096	642	3	213	4 - 78	96 - 212	-	24.23	6.64	C	-	29.08	stable	70.1	12.2	12.2	13.7
42	Bol033376	BoGSTF14	Phi	AT2G30860	Bo4g173610.1	C04	880	648	3	215	2 - 76	90 - 208	-	24.22	5.98	C	112	38.64	stable	48.7	22.6	17.1	19.6
43	Bol014551	BoGSTT1	Theta	AT5G41210	Bo4g141930.1	Cun173	1470	738	7	245	3 - 78	92 - 220	-	27.66	9.36	N	-	43.31	unstable	49.8	20.1	13.5	23.6
44	Bol036391	BoGSTT2	Theta	AT5G41210	Bo6g065040.1	Cun029	1406	726	7	241	3 - 78	92 - 220	-	27.38	9.5	N	-	46.95	unstable	50.2	20.4	14.2	22.2
45	Bol007186	BoGSTZ1	Zeta	AT2G02390	Bo7g080440.1	C07	1994	714	9	237	25 - 97	110 - 229	-	26.35	5.29	C	-	34.26	stable	36.2	27.6	19.9	23.5
46	Bol015140	BoGSTZ2	Zeta	AT2G02390	Bo7g080440.1	C02	2097	591	9	196	12 - 80	95 - 183	-	22.26	6.91	C	-	33.52	stable	53.9	23.3	13.9	17.8
47	Bol000766	BoGSTL1	Lambda	AT5G02780	Bo2g002730.1	Cun502	1776	744	8	247	35 - 106	118 - 237	-	21.37	5.48	Ch	-	27.82	stable	46.8	24.6	12.9	25.1
48	Bol000767	BoGSTL2	Lambda	AT5G02790	Bo2g002730.1	Cun502	1430	708	8	235	30 - 107	112 - 230	-	27.19	5.08	Ch	-	40.13	unstable	54.3	17.8	16.4	18.7
49	Bol044336	BoGSTL3	Lambda	AT3G55040	Bo2g002730.1	C08	1606	906	9	301	87 - 164	171 - 292	-	34.39	8.82	Ch	51	53.41	unstable	35.8	23.5	25.3	21.1
50	Bol019854	BoDHAR1	DHAR	AT5G16710	Bo9g161880.1	C09	1421	774	6	257	65 - 126	134 - 254	-	28.634	8.28	Ch	182	35.25	stable	44.8	18.7	17	26.1
51	Bol026873	BoDHAR2	DHAR	AT1G19570	Bo8g068570.1	C05	851	642	3	213	20 - 76	89 - 210	-	23.51	5.76	Ch	43	43.45	unstable	49.2	20.3	20.3	18.3
52	Bol029333	BoDHAR3	DHAR	AT1G19570	Bo8g068570.1	Cun066_P1	974	633	3	210	20 - 81	89 - 207	-	23.22	7.18	Ch	43	37.25	stable	51	19.1	20.1	18
53	Bol039330	BoDHAR4	DHAR	AT1G75270	Bo8g068570.1	C02	858	690	3	229	21 - 93	105 - 226	-	25.36	6.45	Ch	44	33.18	stable	72.3	9.4	13.1	12.7
54	Bol027565	BoTCHQD1	TCHQD	AT1G77290	Bo6g121230.1	C06	1071	801	2	266	1 - 73	125 - 224	-	31.46	9.26	P	57	44.27	unstable	56.8	21.6	13.6	14.4
55	Bol006600	BoEF1G1	EF1G	AT1G09640	Bo8g111020.1	C08	2189	1248	6	415	1 - 82	90 - 197	254-362	46.57	5.64	-	84	33.12	stable	47.1	21.1	14.8	21.1
56	Bol022104	BoEF1G2	EF1G	AT1G57720	Bo8g058750.1	C08	1902	1239	7	412	6 - 77	90 - 210	253 - 359	46.49	5.64	-	84	36.92	stable	43.4	19.2	17.9	23.5
57	Bol036816	BoEF1G3	EF1G	AT1G09640	Bo5g010060.1	C05	2326	1242	7	413	3 - 76	89 - 209	254 - 360	46.4	5.56	-	83	32.17	stable	46.1	19.6	16.1	22.2
58	Bol001864	BoGHR1	GHR	AT5G44000	Bo7g066920.1	Cun418	1368	1212	3	403	118 - 220	235 - 374	-	44.9	8.2	C	98, 228, 367	36.17	stable	21.2	35.1	28.2	19.6
59	Bol004474	BoGHR2	GHR	AT5G44990	Bo7g069980.1	C07	1294	969	5	322	46 - 150	167 - 307	-	37.05	7.15	C	120, 141, 175, 267	40.64	unstable	30.1	21.2	28.1	25.8
60	Bol012366	BoGHR3	GHR	AT5G45020	Bo2g125660.1	C02	1312	978	5	325	48 - 154	169 - 310	-	37.21	6.37	C	143, 162	44.57	unstable	33.3	19.4	28.8	23.6
61	Bol012372	BoGHR4	GHR	AT5G45020	Bo00418s180.1	C02	1290	954	5	317	48 - 136	159 - 270	-	36.43	6.32	C	154	43.55	unstable	29.2	18.9	30.9	26.2
62	Bol024359	BoGHR5	GHR	AT4G19880	Bo7g106830.1	C07	1576	1074	5	357	80 - 186	201 - 342	-	40.91	6.7	C	154, 301	39.51	stable	32.6	22.3	27	22.9
63	Bol010024	BoGST2N-1	GST2N	AT5G03880	Bo9g181640.1	C09	2196	1011	11	336	139 - 216, 258 - 334	-	-	36.95	8.81	-	-	54.32	unstable	22.5	34.4	21.6	26.6
64	Bol015341	BoGST2N-2	GST2N	AT5G03880	Bo00983s030.1	C03	2401	1017	12	338	141 - 218, 260 - 336	-	-	36.93	9.28	-	-	45.55	unstable	30.4	33.9	20.5	20.2
65	Bol035968	BomPGES2-1	mPGES2	AT5G42150	Bo2g116780.1	C02	1464	942	6	313	85 - 157	161 - 307	-	35.13	8.85	C, N	206, 235	38.75	stable	62.6	15.2	7.4	20.2
	a Potential N-Glycosylation site	N	Nuclear
	Cun - Scaffold	C	Cytoplasmic
		Ch	Chloroplast
		P	Plama membrane

## Sheet: Ortholog GST domain analysis
Table S4. Domain analysis of orthologous GST proteins in monocots and dicots
Species	S.No.	Gene Name	Locus ID	Domain Sequence
Arabidopsis thaliana
	1	AtGSTF2	At4g02520	AGIKVFGHPASIATRRVLIALHEKNLDFELVHVELKDGEHKKEPFLSRNPFGQVPAFEDGDLKLFESRAITQYIAHRYENQGTFDPVASKLAFEQIFKSIYGLTTDEAVVAEEEAKLAKVLDVYEARLKEFKYLAGETFTLTDLHHIPAIQYLLGTPTKKLFTERPRVNEWVAEITKRP
	2	AtGSTF6	At1g02930	AGIKVFGHPASTATRRVLIALHEKNVDFEFVHVELKDGEHKKEPFILRNPFGKVPAFEDGDFKIFESRAITQYIAHEFSDKGFDPVGSKLVWEQVLKPLYGMTTDKTVVEEEEAKLAKVLDVYEHRLGESKYLASDHFTLVDLHTIPVIQYLLGTPTKKLFDERPHVSAWVADITSRP
	3	AtGSTF9	At2g30860	MVLKVYGPHFASPKRALVTLIEKGVAFETIPVDLMKGEHKQPAYLALQPFGTVPAVVDGDYKIFESRAVMRYVAEKYRSQGPDHPPLLNLTLHIMFASVMGFPSDEKLIKESEEKLAGVLDVYEAHLSKSKYLAGDFVSLADLAHLPFTDYLVGPIGKAYMIKDRKHVSAWWDDISSRP
	4	AtGSTF11	At1g02930	MVVKVYGQIKAANPQRVLLCFLEKDIEFEVIHVDLDKLEQKKPQHLLRQPFGQVPAIEDGYLKLFESRAIARYYATKYADQGFYAVALPLVMNVVFKPKSGKPCDVALVEELKVKFDKVLDVYENRLATNRYLGGDEFTLADLSHMPGMRYIMNETSLSGLVTSRENLNRWWNEISARP
	5	AtGSTU5	At2g29450	EEVKLLGIWASPFSRRVEMALKLKGIPYEYVEEILENKSPLLLALNPIHKKVPVLVHNGKTILESHVILEYIDETWPQNPQDPYERSKARFFAKLVDEQIMNVGFISMARADEKGREVLAEQVRELIMYLEKELVGKDYFGGKTVGFLDFVAGSLIPFCLERGWEGIGLEVITEEKFPEFKRWVRNLEKV
	6	AtGSTU9	At5g62480	VILHGSFASPYSKRIELALRLKSIPYQFVQEDLQNKSQTLLRYNPVHKKIPVLVHNGKPISESLFIIEYIDETWSNGPHFWANYIQLHLYDLVIKVVKSEGEEQKKALTEVKEKLSVIEKEGLKEIFSDTDGEPTVTNETMSLVDIVMCTLLSPYKAHEEVLGLKIIDPEIVPGVYGWINAINETS
	7	AtGSTU19	At1g78380	NEVILLDFWPSMFGMRTRIALREKGVEFEYREEDLRNKSPLLLQMNPIHKKIPVLIHNGKPVNESIIQVQYIDEVWSHKNPILPSDPYLRAQARFWADFIDKKLYDAQRKVWATKGEEQEAGKKDFIEILKTLESELGDKPYFSGDDFGYVDIALIGFYTWFPAYEKFANFSIESEVPKLIAWVKKCLQRE
	8	AtGSTT1	At5g41210	MKLKVYADRMSQPSRAVIIFCKVNGIQFDEVLISLAKRQQLSPEFKDINPLGKVPAIVDGRLKLFESHAILIYLSSAFPSVADHWDLSKRAKIHSVLDWHHTNLRRGAAGYVLNSVLGPALGLPLNPKAAAEAEQLLTKSLSTLETFWLKGNAKFLLGSNQPSIADLSLVCELMQLQVLDDKDRLRLLSTHKKVEQWIENTKK
	9	AtGSTZ1	At2g02390	EKLKLYSYWRSSCAHRVRIALALKGLDYEYIPVNLLKGDQFDSVYRFDLQDFKKINPMGTVPALVDGDVVINDSFAIIMYLDEKYPEPPIQPHQNLAVIRYIEEKINVEEKTAWVNNAITKGFTALEKLLVNCAGKHATGDEIYLADLFLAPQIHGAINRFQINMEPYPTLAKCYESYNELP
	10	AtGSTL1	At5g02780	LYISYTCPFAQRVWITRNLKGLQDEIKLVPIDLPNRPAWLKEKVNPANKVPALEHNGKITGESLDLIKYVDSNFDGPSDPVKETASAFDHVENALKKFDDGPFFLGELSLVDIAYIPFIERFQVFLDEVFKYEIIIGRPNLAAWIEQ
	11	AtGSTL2	At3g55040	LYISYTCPFAQRAWIARNYKGLQNKIELVPIDLKNRPAWYKEKVYSANKVPALEHNNRVLGESLDLIKYIDTNFEGPSTDSFSKAVRSTLNGTDTNAADVAFDYIEQALSKFNEGPFFLGQFSLVDVAYAPFIERFRLILSDVMNVDITSGRPNLALWIQE
	12	AtDHAR1	At1g19570	DHLGDCPFSQRALLTLEEKSLTYKIHLINLSDKPQWFLDISPQGKVPVLKIDDKWVTDSDVIVGILEEKYPDPPPAEFASVGSNIFGTFGTFLKSKDSNDGSEHALLVELEALENHLKSHDGPFIAGERVSAVDLSLAPKLYHLQVALGHFKSWSVPESFPHVHNYMKTLFSLD
	13	AtDHAR2	At1g75270	DVLGDCPFSQRVLLTLEEKKLPYKTHLINVSDKPQWFLDISPEGKVPVVKLDGKWVADSDVIVGLLEEKYPEPSLKTPPEFASVGSKIFGAFVTFLKSKDANDGSEKALVDELEALENHLKTHSGPFVAGEKITAVDLSLAPKLYHLEVALGHYKNWSVPESLTSVRNYAKALF
	14	AtEF1G1	At1g09640	MALVLHTYGNKSAEKALIAAEYVGVQIDVPSDFQMGVTNKTPAFLKMNPIGKVPVLETPEGSVFESNAIARYVSRLNGDNSSSLIEYAQIEQWIDFSSLEIYASILRWFGPRMGFMPYSAPAEEGAISTLKRALDALNTHLTSNTYLVGHSITLADIITVCNLNLGFATVMTKK
				FTSEFPHVERYFWTVVNQPKAKNPLDLLPPSPMVLDDWKRLYSNTKSNFREVAIKGFWDMYDPEGYSLWFCDYKYNDENMVSFVTLNKVGGFLQRMDLARKYSFGKMLICGSEGPFKVKGLWLFRGPE
	15	AtTCHQD1	At1g77290	MQLYHHPYSIDSQRVRLALEEKGIDYTSYHVNPITGKHMDPSFFRMNPNAKLPVFRNGSHIILDTIEIIEYLERIAEVSSGDLASAYHRKLREAYDTEDKLKDPGALRRSKDHLLRLLDEVETKLEGTTYLAGNEFSMADVMLIPVLARLSLLDLEEEYISSRKNLAEYWALVRRRP
	16	AtmPGES2	At5g42150	EVVLYQYEACPFCNKVKAFLDYNKIPYKVVEVNPISKKEIKWSDYKKVPILTVDGEQMVDSSVIIDSLFQKMHSKSEDDEETKWRKWVDNHLVHLLSPNIYRNTSEALESFEYITTHGNFSFTERLVAKYAGATAMYFVSKKLKKKYNITDERAALYDAAETWVDALKERPYLGGSKPNLGDLAVFGVLRPIRYLRSGKDMVDNTRIGEWYSRMENTVGE
	17	AtGHR1	At4g19880	ACPWASRCLSYLKIKGLDDAISFSSVKPIWGRTKETDEHMGWVFPGSDTEVPGADPDHLNGAKSVRELYEIASPNYTGKYTVPVLWDKKLKTVVNNESAEIIRMFNTPSHLQAKIDETNEWIYNGINNGVYRCGFAKKQGPYEEAVEQVYEALDRCEEILGKHRYICGNTLTET
				DIRLFVTLIRFDEVSSYFQSKKKKYTICERISNVETLIQVYAVHFKCNKKLIREYPNLFNYTKDIFQIPGMSSTVNMNHIKQHYYGSHPSINPFGIIPHGP
	18	AtGHR2	At5g45020	ACPWACRCLSYLKIKGLDEAITFSSVHAIWGRTKETDDHRGWVFPDSDTELPGAEPDYLNGAKSVRELYEIASPNYEGKYTVPVLWDKKLKTVVNNESSEIIRMFNTPSHLRDVINETNGWVFNGINNGVYKCGFARKQEPYNEAVNQLYEAVDRCEEVLGKQRYICGNTFTEA
				DIRLFVTLIRFDEVYAVHFKCNKRLLREYPNIFNYIKDIYQIHGMSSTVNMEHIKQHYYGSHPTINPFGIIPHGP
	19	AtGHR3	At5g44990	ACPWASRCLAILKLKGLDKAISFSSVQPLWRNTKENDEHMGWVFPDSDTEVLGAERDHINGAKSVRELYDIASSNYTGKYTVPVLWDKKLKTIVNNESSEILRMFNTLRAIIDETNEWIHDGINNGVYKCGFATNQETYDVEVKRLYEALDRCEDILRKQRFLCGNTLTESDIR
				LFVTVIRFDEAYAVIFKCDKRLVREYYHLFNYTKDIYQIAGMSSTVKMDHIKQNYYGSFPSINPLEIIAHGPNID
	20	AtGHR4	At5g44000	CPWAHRTLIVRALKGLNDAVPVSIASPGQDGSWEFKNNNIPIKDKDKLIPSLDKANRCRNLKEVYKSRSGGYDGRCTVPMLWDLRKKDVVCNESYDIIEFFNSPPELKEMIQGWNQIVYPKVNNGVYRCGFAQSQEAYDGAVN
	21	AtGSSTN2-1	At5g03880	PIEIYEFEGCPFCRKVREMVAVLDLDILYYPCPRGSPNFRPKVKQMGGKQQFPYMVDPNTGVSMYESDGIIKYLSEKYPLEFWAYEGSPFCKLVREVLVELELPHIQRSCARGSPKRQVLLEKAGHFQVPYLEDPNTGVAMFESAEIVEYLKQTY
Orzya sativa
	22	OsGSTF2	AF062403	APMKLYGSTLSWNVTRCVAVLEEAGAEYEIVPLDFSKGEHKAPDHLARNPFGQVPALQDGDLFLWESRAICKYVCRKNKPELYTPALNPILFQCLIRPMMFGAPPDEKVVEENLEKLKKVLEVYEARLTKCKYLAGDYISVADLSHVAGTVCLGATPHASVLDAYPHVKAWWTDLMARP
	23	OsGSTF3	AF309384	PVTVYGPMISPAVARVAACLLEKDVPFQVEPVDMSKGEHKSPSFLKLQPFGQVPAFKDSLTTVFESRAICRYICDQYADSGNSLAMAFQLAFAPFMGRATDMAVVEQNEAKLVKVLDVYEQWLGENQYFAGDEFSLADLVHMPNTDLLVRKTNKAGLFTERKNLARWWDEVSARP
	24	OsGSTF5	AF309382	MKVYGWVVSPWMARVLVALEEAGAEYEVVPMSRSGGDHRRPEHLARNPFGEIPVLEDGDLTLYQSRAIARYIFRKYKPEFLGLGEGGSLEESAMVDVWLDVEAHQHEAAVRPILWHCIINKFEGRDRDQGVVDESVRKLEKVLGVYEARLSGSRYLAGDRISLADLSHFSNMRYFMATEYAGVVDAYPHVKAWWEALLA
	25	OsGSTU3	AK061304	DELKLLGMWASPFALRAKLALSFKGLSYEYVEEDLKNKSELLLSSNPVHKKVPVLIHNGKPVCESQVIVQYIDEAFPDAGVPYDRAVARFWAAYIDDKLLKSWLQASMCKTEQEKAAAMKETFAAVANLEAAFKECSKGKPFFGGDAVGYVDVTLGAVIGFVRVGEALHGMRLFDASRSPLLDAWLDRFAALD
	26	OsGSTU4	AF309378	ELMLLGKWPSPFVTRVELALGLKGLSYEYVKQDLVNKSELLLASNPVHKKIPVLIHNGKPVCESSIIVQYIDEAFPDAGAYERAVARFWVAYVDDKFVPAWVATFRGKTEEEKAEGMKQLLAAVETLEGALKDCSKGKPFFGGDTVGIVDVALGGLISWVKATEVLAGSKIFDEEKAPLLAAWAQRFGELD
	27	OsGSTU13	AF402800	DVKVLGVVVSPFAIRVRIALNIKGVSYEYVEEDIFNKSELLLTSNPVHKKVPVLIHGGKPISESLVIVQYVDEVWAAAPPYDRAVARFWAAYVDNNMFPGMAGVLFAATEEERAAKAEETLAALAQLEKAFAECAGGKAFFGGDSIGYVDLALGSNLHWFEALRRLFGVALLDAGKTPLLAAWAKRFVEAE
	28	OsGSTT1	AK104738	LKVYADRRSQPSRAIIIFCRVNRIDFEEVTVDLFKREHLSPEFKKINPMGQVPAIVDGRFRLFESHAILRYLATVFPGVA
	29	OsGSTZ1	AK069105	KPVLYSEWMSSCSYRVRIALNLKGIDYEYRAVTRGDPDYGKINPIKYVPALVDGDFTISDSLAIILYLEDKYPQHPKKALNMQIANIVCSSIQPLQCYAVIGLADGKMSANESLQIVQHYTDKGFRAIEKLLEGCRSKYATGDEVQLADVFLAPQIHAGITRFQIDMSKYPILARFYKAYMELP
	30	OsGSTZ4	AK241592	RLKLYSFWRSSCSYRVRIALSLKGLDYEYKPINLLANEQSHPEFEKLNPMKYVPALVDGDDTVVVDSFAILLYLEDTYPQHPLLPIQPLQNNSVLDFIEEKLDSQEKVNWIQYHLNRGFTALEKMLKGCTTTYATGDEIQLGDLFLEPQIYGGIKRFGIDMTNYPTLARLHEAYMEHP
	31	OsGSTL1	NM_001056286	LYVAYHCPYAQRAWIARNYKGLQDKIKIVAIDLADRPAWYKEKVYPENKVPSLEHNNQVKGESLDLVKYIDTNFEGPALLPDDSEKQQFAEELLAYTDAFNKASYSSIVAKGDVCDEAVAALDKIEAALSKFNDGPFFLGQFSLVDIAYVPFIERFQIFFSGIKNYDITKGRPNLQKFIEE
	32	OsDHAR1	AK070895	VGHPDTLGDCPFSQRVLLTLEEKKVPYEMKLIDVQNKPDWFLKISPEGKVPVFNGGDGKWIPDSDVITQVIEEKYPTPSPPEYASVGSKIFSCFTTFLKSKDPNDGSEKALLTELQALEEHLKAHGPFINGQNISAADLSLAPKLYHLQVALEHFKGWKIPEDLTNVHAYTEALFSRE
	33	OsTCHQD1	AK104121	MQLYHHPYSLDSQKVRMALEEKGIDYTSYHVNPLTGKNMNVAFFRMNPSAKLPVFQNGAHVIYRAFDIIQYLDRLSVHLSLASMYHAKLREAYETEDKLKDPDIMKQSEEELSKLLDDVEAQLNNGKYLAGDEFSPADSVFIPILARITLLDLDEEYINCRPRLLEYYTLVKQRP
Glysine soja
	34	GsGST14	JF790974	LIATHQSFPCARVEWALRIKGVEYEYLKEDLANKSSLLLQSNPVHKKVPVLLHNNKPIAESLVILEYIDETWKKNPPLDPYERAQARFWARFIDEKCVLAVWGATVAQGEEKEKAVGAALESLALLEKEIQGKKYFGGEKIGYLDIAAGCMSLWFSVLEELGEMELLNAERFPSLHEWSQNFLQTS
	35	GsGSTU19	JQ031560	EEVKLLSFFASPFGKRVEWALKLKGVEYEYIEQDIFNKTSLLLQLNPVHKKVPVLVHAHKPIAESFVIVEYVDETWKQYPLLPQDPYQRALARFWANFAEQKLLDAAWIGMYSSGDEQQNAVKVAREAIEKIEEEIKGKKYFGGENIGYLDIALGWISYWLPIWEEVGSIQIIDPLKFPAITAWITNFLSHP
Triticum aestivum
	36	TaGSTF1	AJ440796	APVKLYGATLSWNVTRCVAALEEAGVQYEIVPINFGTGEHKSPDHLARNPFGQVPALQDGDLYVFESRAICKYACRKNKPELYTAALSPILFECLIHPMLGGATDQKVIDDNLVKIKNVLAVYEAHLSKSKYLAGDFLSLADLNHVSVTLCLAATPYASLFDAYPHVKAWWTDLLARP
	37	TaGSTF2	AJ440791	PAVKVYGWAMSPFVARALLCLEEAGVEYELVPMSREAGDHRQPDFLARNPFGQVPVLEDGDLTIFESRAVARHVLRKHKPELLGSGSPESAAMVDVWLEVEAHQHQTPAGTIVMQCILTPFLGCQRDQAAIDENAAKLTNLFDVYEARLSASRYLAGEAVSLADLSHFPFMRYFMDTEYASLVEERPHVKAWWEEFKASP
	38	TaGSTF5	AJ440794	APIKLYGMMLSANVTRVTTLLNELGLEFDFVDVDLRTGAHKHPDFLKLNPFGQIPALQDGDEVVFESRAINRYIATKYGASLLPTPFYPPARTLVYELVIKPMLGAPTDAAEVDKNAADLAKLLDVYEAHLAAGNKYLAGDAFPLADANHMSYLFMLTKSPKADLVASRPHVKAWWEEISARP
	39	TaGSTU1A	AJ414697	GLVLLDFWVSPFGQRVRIALAEKGLPYEYAEEDLMAGKSDRLLRANPVHKKIPVLLHDGRAVNESLIILQYLEEAFPDAPALLPSDPYARAQARFWADYVDKKVYDCGSRLWKLKGEPQAQARAEMLDILKTLDGALGDKPFFGGDKFGFVDAAFAPFTAWFHSYERYGEFSLPEVAPKIAAWAKRCGERE
	40	TaGSTU1B	AJ414698	GLVLLDFWVSPFGQRVRIALAEKGLPYEYVEEDLMAGKSDRLLRSNPVHKKIPVLLHDGRPVNESLIILQYLEDAFPDAPSDPYARAQARFWADYVDKKVYDCGSRLWKLKGEPQAQARAEMLEILKTLDGALGDKPFFGGDKFGLVDAAFAPFTAWFHSYERYGEFSLAEVAPKIAAWAKRCGERE
	41	TaGSTZ1	AF002211	PILYGAWISSCSHRVRIALNLKGVDYEYKAVNPRTDPDYEKINPIKYIPALVDGDFVLSDSLAIMLYLEDKYPQHPLDLQIANIVCSSIQPLQGYGVIGLHEGRLSPDESLEVVQRYIDKGFRAIEKLLDGCDSKYCVGDEVHLGDVCLAPQIHAAINRFQIDMTKYPILSRLHDAYMKIP
Hordeum vulgare
	42	HvGSTF1	AK370190	APVKVFGPAMSTNVARVLVCLEEVGAEYEVVDIDFKAMEHKSPEHLVRNPFGQIPAFQDGDLLLFESRAIAKYVLRKYKTDEYNPALSPIVYECLINPLMRGLPTNQTVVDESLEKLKKVLEVYEARLSQHKYLAGDFVSFADLNHFPYTFYFMATPHAALFDSYPHVKAWWESLMARP
	43	HvGSTF14	AK358820	APMKLYGMMLSPNVTRVATVLNELGLDFEFVSVDLRTGAHKQPDFLKLNPFGQIPALQDGDEVVFESRAINRYIATKYGAAELLPTHFYPPVRALVYELLIKPMLGAPTDAAEVNKNAADLDKLLDVYEAHLAAGNKYLAGDAFTLADANHMSYLFMLTKSPKADLVASRPHVKAWWDEISARP
	44	HvGSTF17	AK362452	SGLQVFGQPASTDVARVLTCLFEKNLEFDLVRIDTFKREHRLPEFIRLRDPSGQVTFKHGDKTLVDPRAICRYLCTQFPNQGNRGSLERASIEQWLQAEAQNFNPPSSALVFQLAFAPVLEIPQDHMVIAENERKLQQVLNVYDEILSKNEYLAGDEFTLADLCHLPDSQYIVSSERGMKLFTSRKNVARWFDQISSRK
	45	HvGSTU5	AK359173	EKVKLFGMWASPYVLKVKWALSIKGVEYEYLEEDLRNKSDDLLEHNPVHKKVPVLLYHGKPVAESDVIVEFVDEAWSHRGYERAMARFWVRFVHDKLSPPIWKWFTTAPGEDQEAARGASVEQLQVLEELLAVGGKEFFAGESVGLVDLSLGAMAYVVPMYEEIVGVRLVTEERFPSLSAWMGRFLGSP
	46	HvGSTU8	AK370747	GEVTVLGHWGSPFVTRVRLALRLKGVRYEYVEEDLRSKSDLLLRCNPVHRAVPVLIHRGRPVCESQAILQYVDEAFGPPT
	47	HvGSTU19	AK358793	LLGTFASPFVMRAKLALSFKGLSFEDVEEDLANKSELLLESNPAQKKVPVLIHNGKPVCDSQVIVQYIDEAFSGNGYERAVARFWAAYVDDKLLASWLQAARGKTEEEKAEGLKQTLVAVETMEAAFKACSNGKPFFGGDRVGYLDVTLGGLVVWVHAGAALYGMRLFDDAKSPLLAAWVERFGALD
	48	HvDHAR1	AK365804	VPDRLGDCPFTQRVLLTIEEKNLPYELKLVDLANKPDWLFTINPEGKVPIVKLEDKWVADSDVITQVLEEKYPQPSFIGFLKSKDTNDGTEQTLLSELTSFDSYLKDNGPFINGGTISAADLSLAPKLYHMEIALGHYKNWSVPDALAHVKTYMKT
	49	HvDHAR2	AK359422	VGHPDTLGDCPFSQRVLLTLEEKKVPYEMKLIDVSNKPDWFLKINPEGKVPVFNGGDGKWIADSDVITQVIEEKYPTPSPPEYASVGSKIFSTFVTFLKSKDASDGSEKALVDELQALEEHLKAHGPYINGANVSAADLSLAPKLFHLQVALEHFKGWKVPETLTSVHAYTEA
	50	HvTCHQD1	AK367309	MQLYHHPYSLDSQKVRIALEEKGIDYTSYHVNPLTGKNMNVAFFRMNPSAKLPVFQNGAHVIFRAIDIIQYIDRLAVHLSAPDLASMYHVKLRDAYETEDRLKDPETMRQSEEELSKLLDDVEAQLNKTKYLAGDEFSPADSMFIPILARIALLDLHEEYISSRPRVLEYHTLVKQRP
	51	HvGSTL1	AK355502	LYVAYHCPYAQRAWIARNYKGLQDKIKIVAVDLADRPAWYKEKVYPQNKVPSLEHNNQVKGESLDLVKYIDSNFDGPALLPDDSAKKQFSEELLVYTDEFNKALYSSITSKGDVAEETVAALDKIEAALGKFSDGPFFLGQFSLVDIAYVPFIERFQIFFSGIKNYDITKDRPNIQKFIEEVNKID
	52	HvmPGES2	AK373333	NVVLYQYQACPFCNKVRAFLDYHDIPYKVVEVNPLSKKEIKWSEYKKVPILTVDGEHLVDSTDIINILQHRISTNEEETKWRKWVDEHLVHVLSPNIYRTTSEALESFDYIAKHGNFSYTERFAVKYAGAAAMYFVAKKLKKKYNITDERASLYDAANTWTEALNGRNFLGGPKPNLADLAAFGVLRPIRYLQSGKDMVEHTQIGEWYQRMEDAVGE
Zea mays
	53	ZmGST8	AF244673	PPMKVYGWAVSPWMARALVCLEEAGADYEIVPMSRCGGDHRRPEHLAKNPFGEIPVLEDGDLTLYQSRAIARYVLRKLKPEDLEGSAMVDAWMEVEAHHMEPALWPIIRHSIIGQYVGRERDHQAVIDENLDRLRKVLPAYEARLSVCKYLVGDDISAADLCHFGFMRYFMATEYAGLVDAYPHVKAWWDALLARP
	54	ZmGST10	AF244675	APVTVYGPMLSPAVARVAACLLEKDVPFQIEPVDMSKGEHKSPSFLKLQPFGQVPAFKDHLTTVFESRAICRYICDQYADSGNPPSLAIIFQLAFAPMMGRTTDLAVVEQNEAKLAKVLDVYDQRLGESQYFAGDDFSP
	55	ZmGST22	AF244687	KELTLLGLWASPFVLRARIALSLKGLTYAYSEENLDDKSELLLSSNPVLKKVPVLIHHGKPVCESQIIVQYVDEAFPAAAPNFLPYDRAIARFWASYVDDKFYSAWIPVFRGRTAEEMAEAARQAVAALETLEQAFRECSKGKAFFGGDSVGLVDVVLGGLVGWLYATEAICGVKALDAGRTPLLAAWAERFCALE
	56	ZmGST35	AF244700	GLKLIGQYGSAFVTRVKLALSLKGLSYEYVEEDLRNKSALLLSSNPVHKAVPVLIHRGKPICESQVIVQYIDEAFAGIGPPLLPADPYERSVARFWAAFIEDKLVSPWDRVFRAKTEDEREEAMKQMLAAVDALEGALKEGRPRPFFGGDSVGYVDVVLGGAVSYAKGHDALFGSELIDAAKTPLLAAWMERFCELD
	57	ZmGST42	AF244707	DDLKLLGLWASPYVLRVKLALSLKGLSYENVEEDLRDKSELLLKSNPVHQKVPVLIHGGKPICESQVILQYIDEAFAGTGPSLLPADPYERAVARFWAAYIDDKMLPAWNQSTMGKTEEERAEGKKQSVVTVETLEGALRDCGGQGKPFFGGDSVGYVDVVLGGLLGWVRASEELHGVRPFDPERTPLLAAWSERFGALD
Glycine max
	58	GmGST22	AF243377	YGPTYGSPKRVLVCLIEKEIEFETVHVDLFKGENKEPEFLKLQPFGSLPVIQDGDYTLYESRAIIRYLAEKYKDQGFHPPLYNLVINVLFAPLTGAPSDQKVIEESDKKIEKVLDVYEERLSKSKYLAGDFFSLADLSHLPFGHYLVNQTGRGNLVRDRKHVSAWWDDISNRP
	59	GmGST23	AF243378	MKLKVYADRMSQPSRAVLIFCKVNGIDFEEIKVDLSKRQQLSPEFRAVNPLRKVPAIVDGRFKLFESHAILIYLASAFPGVAD
	60	GmGST15	AF243370	VKLHGFWYSPYTLRVVWTLKLKDIPYQNIEEDRYNKSLQLLEYNPVYKKTPVLVHNGKPLCESMLIVEYIDEIWSHNSYERALARFWVKYADDDMFSAVIAFFLSNNDEEREKSIEKIWEHLRVVENQCFGDQKKFFGGDIINIMDIAFGSIFKILVVAEDILDAKVLEDEKFPHLHSWYNNFKD
	61	GmGST25	AF243380	KELTLYSYWRSSCSHRVRIALNLKGLKYEYKPVNLLKGEQSRPEFLQLNPVGCVPVLVDDHVVLYDSFAIIMYLEDKYPHNPLLPHDIYKRAINFQAASVVSSTIQPLHNLSLLNYIGEKVGPDEKLPWAQSIIRRGFKALEKLLKDHTGRYATGDEVFLADIFLAPQLHAAFKRFNIHMNEFPILARLHETYNEIP

## Sheet: Orthologies GST  in Phylip
Table S5. Orthologous GST ID and reference of monocots and dicots
GST Class	Organism	GST ID	Locus ID	Reference
TAU	Arabidopsis thaliana	AtGSTU5	At2g29450	Edwards et al. 2000
		AtGSTU9	At5g62480	Wagner/Mauch unpublished
		AtGSTU19	At1g78380	Wagner et al. 2002
	Oryza sativa	OsGSTU3	AK061304	Tanaka et al. 2008
		OsGSTU4	AF309378	Soranzo et al. 2004
		OsGSTU13	AF402800	Soranzo et al. 2004
	Glycine soja	GsGSTU19	JQ031560	Zhenyu unpublished
		GsGST14	JF790974	Wang et al. 2011
	Triticum aestivum	TaGSTU1A	AJ414697	Lapthorn unpublished
		TaGSTU1B	AJ414698	Lapthorn unpublished
	Hordeum vulgare	HvGSTU5	AK359173	Matsumoto et al. 2011
		HvGSTU8	AK370747	Matsumoto et al. 2011
		HvGSTU19	AK358793	Matsumoto et al. 2011
	Zea mays	ZmGST22	AF244687	Mcgonigle et al. 2000
		ZmGST35	AF244700	Mcgonigle et al. 2000
		ZmGST42	AF244707	Mcgonigle et al. 2000
	Glycine max	GmGST15	AF243370	Mcgonigle et al. 2000
PHI	Arabidopsis thaliana	AtGSTF2	At4g02520	Zhou and Goldsbrough 1993
		AtGSTF6	At1g02930	Mcgonigle et al. 2000
		AtGSTF9	At2g30860	Mcgonigle et al. 2000
		AtGSTF11	At1g02930	Mcgonigle et al. 2000
	Oryza sativa	OsGSTF2	AF062403	Wu et al.1998
		OsGSTF3	AF309384	Soranzo et al. 2004
		OsGSTF5	AF309382	Soranzo et al. 2004
	Triticum aestivum	TaGSTF1	AJ440796	Cummins unpublished
		TaGSTF2	AJ440791	Cummins unpublished
		TaGSTF5	AJ440794	Cummins unpublished
	Hordeum vulgare	HvGSTF1	AK370190	Matsumoto et al. 2011
		HvGSTF14	AK358820	Matsumoto et al. 2011
		HvGSTF17	AK362452	Matsumoto et al. 2011
	Zea mays	ZmGST8	AF244673	Mcgonigle et al. 2000
		ZmGST10	AF244675	Mcgonigle et al. 2000
	Glycine max	GmGST22	AF243377	Mcgonigle et al. 2000
		GmGST23	AF243378	Mcgonigle et al. 2000
THETA	Arabidopsis thaliana	AtGSTT1	At5g41210	Dixon et al. 1999
	Oryza sativa	OsGSTT1	AK104738	Tanaka et al.2008
ZETA	Arabidopsis thaliana	AtGSTZ1	At2g02390	Dixon et al. 2000
	Oryza sativa	OsGSTZ1	AK069105	Tanaka et al.2008
		OsGSTZ4	AK241592	Kikuchi 2006a
	Triticum aestivum	TaGSTZ1	AF002211	Subramaniam and Ye 1999
	Zea mays	ZmGST18	AF244683	Mcgonigle et al. 2000
	Glycine max	GmGST25	AF243380	Mcgonigle et al. 2000
LAMBDA	Arabidopsis thaliana	AtGSTL1	At5g02780	Dixon et al. 2002
		AtGSTL2	At3g55040	Dixon et al. 2002
	Oryza sativa	OsGSTL1	NM_001056286	Tanaka et al.2008
	Hordeum vulgare	HvGSTL1	AK355502	Matsumoto et al. 2011
DHAR	Arabidopsis thaliana	AtDHAR1	At1g19570	Chew et al. 2003
		AtDHAR2	At1g75270	Dixon et al. 2002
	Oryza sativa	OsDHAR1	AK070895	Tanaka et al.2008
	Hordeum vulgare	HvDHAR1	AK365804	Matsumoto et al. 2011
		HvDHAR2	AK359422	Matsumoto et al. 2011
TCHQD	Arabidopsis thaliana	AtTCHQD1	At1g77290	Yamada et al. unpublished
	Oryza sativa	OsTCHQD1	AK104121	Tanaka et al.2008
	Hordeum vulgare	HvTCHQD1	AK367309	Matsumoto et al. 2011
GHR	Arabidopsis thaliana	AtGHR1	At4g19880	Yamada et al. unpublished
		AtGHR2	At5g45020	Swarbreck et al. unpublished
		AtGHR3	At5g44990	Underwood et al. unpublished
		AtGHR4	At5g44000	Shinn et al. unpublished
mPGES2	Arabidopsis thaliana	AtmPGES2	At5g42150	Nguyen
	Hordeum vulgare	HvmPGES2	AK373333	Matsumoto et al. 2011
EF1G	Arabidopsis thaliana	AtEF1G1	At1g09640	Becker et al. 2003
GST2N	Arabidopsis thaliana	AtGST2N-1	At5g03880	Swarbreck et al. unpublished

## Sheet: Promoter Analysis of BoGST
Table S6. Putative cis-acting elements in promoter region of GST genes in B. oleracea
S. No	Bol ID	Bol GST	Promoter
			DRE		LTRE
			GCCGAC	ACCGAC	ACCGACA	CCGAAA	GTCGAC
1	Bol003365	BoGSTU1	-	-	-	704	489, 489
2	Bol003368	BoGSTU2	-	-	-	733	-
3	Bol004386	BoGSTU3	-		-	-	-
4	Bol006008	BoGSTU4	-	725	-	-	-
5	Bol009790	BoGSTU5	746	373	372	-	-
6	Bol015714	BoGSTU6	-	-	-	462, 808	-
7	Bol017610	BoGSTU7	-	-	-	-	-
8	Bol021557	BoGSTU8	-	788	788	-	-
9	Bol021558	BoGSTU9	-	-	-	778, 820	-
10	Bol023071	BoGSTU10	-	-	-	-	-
11	Bol024785	BoGSTU11	-	-	-	-	365, 485, 365, 485
12	Bol027486	BoGSTU12	-	-	-	-	-
13	Bol027487	BoGSTU13	-	-	-	-	-
14	Bol027488	BoGSTU14	-	-	-	-	-
15	Bol029301	BoGSTU15	378	-	-	212	-
16	Bol029651	BoGSTU16	-	-	-	33, 238, 263, 314, 321, 352	-
17	Bol031251	BoGSTU17	-	-	-	45, 688	-
18	Bol032956	BoGSTU18	-	-	-	-	-
19	Bol032957	BoGSTU19	-	-	-	1, 178, 276	-
20	Bol033288	BoGSTU20	-	-	-	149	-
21	Bol033290	BoGSTU21	-	-	-	-	-
22	Bol033291	BoGSTU22	-	-	-	-	-
23	Bol035627	BoGSTU23	-	-	-	-	-
24	Bol036741	BoGSTU24	-	724	-	-	-
25	Bol036742	BoGSTU25	-	716	715	874	-
26	Bol038293	BoGSTU26	-	-	-	-	-
27	Bol038294	BoGSTU27	81, 120, 159	250	-	-	-
28	Bol039366	BoGSTU28	-	-	-	-	-
29	Bol000843	BoGSTF1	-	-	-	-	-
30	Bol001122	BoGSTF2	-	-	-	599	-
31	Bol004624	BoGSTF3	-	-	-	-	-
32	Bol004625	BoGSTF4	-	784	-	-	-
33	Bol006067	BoGSTF5	-	-	-	-	-
34	Bol006068	BoGSTF6	-	-	-	-	-
35	Bol014423	BoGSTF7	-	-	-	-	-
36	Bol016517	BoGSTF8	25	-	-	-	-
37	Bol019821	BoGSTF9	169	-	-	-	-
38	Bol021325	BoGSTF10	-	143, 178	142, 177	-	-
39	Bol029634	BoGSTF11	-	-	-	-	-
40	Bol030660	BoGSTF12	-	230	230	-	-
41	Bol030661	BoGSTF13	-	-	-	-	-
42	Bol033376	BoGSTF14	-	-	-	-	-
43	Bol014551	BoGSTT1	510, 402	525	-	694	450, 450
44	Bol036391	BoGSTT2	141	-	-	888	-
45	Bol007186	BoGSTZ1	-	-	-	-	-
46	Bol015140	BoGSTZ2	-	-	-	59, 135	-
47	Bol000766	BoGSTL1	-	-	-	-	-
48	Bol000767	BoGSTL2	-	-	-	-	122, 122
49	Bol044336	BoGSTL3	-	-	-	131, 150, 166, 234, 240, 324, 635, 708	-
50	Bol019854	BoDHAR1	-	-	-	489, 497, 986, 995	-
51	Bol026873	BoDHAR2	-	-	-	-	-
52	Bol029333	BoDHAR3	-	-	-	111, 441	-
53	Bol039330	BoDHAR4	-	-	-	-	-
54	Bol027565	BoTCHQD1	-	677	-	-	-
55	Bol006600	BoEF1G1	726	944	-	-	-
56	Bol022104	BoEF1G2	-	690	-	681	-
57	Bol036816	BoEF1G3	-	-	-	-	649, 649
58	Bol001864	BoGHR1	-	-	-	-	-
59	Bol004474	BoGHR2	91	-	-	-	-
60	Bol012366	BoGHR3	-	-	-	102, 299, 418, 551	-
61	Bol012372	BoGHR4	-	-	-	30	-
62	Bol024359	BoGHR5	-	838	838	-	-
63	Bol010024	BoGST2N-1	-	-	-	208, 414	-
64	Bol015341	BoGST2N-2	-	-	-	-	-
65	Bol035968	BomPGES2-1	-	-	-	62	-
	Note
	Black – positive strand		Red – negative strand

## Sheet: All_GST_Similarity
Table S7. Multiple Sequence Alignment of GST Proteins - All Class
	BoGSTU1	BoGSTU2	BoGSTU3	BoGSTU4	BoGSTU5	BoGSTU6	BoGSTU7	BoGSTU8	BoGSTU9	BoGSTU10	BoGSTU11	BoGSTU12	BoGSTU13	BoGSTU14	BoGSTU15	BoGSTU16	BoGSTU17	BoGSTU18	BoGSTU19	BoGSTU20	BoGSTU21	BoGSTU22	BoGSTU23	BoGSTU24	BoGSTU25	BoGSTU26	BoGSTU27	BoGSTU28	BoGSTF1	BoGSTF2	BoGSTF3	BoGSTF4	BoGSTF5	BoGSTF6	BoGSTF7	BoGSTF8	BoGSTF9	BoGSTF10	BoGSTF11	BoGSTF12	BoGSTF13	BoGSTF14	BoGSTT1	BoGSTT2	BoGSTZ1	BoGSTZ2	BoGSTL1	BoGSTL2	BoGSTL3
BoGSTU2	0.8
BoGSTU3	0.47	0.45
BoGSTU4	0.42	0.37	0.33
BoGSTU5	0.41	0.38	0.34	0.55
BoGSTU6	0.46	0.44	0.55	0.33	0.35
BoGSTU7	0.35	0.34	0.38	0.36	0.38	0.35
BoGSTU8	0.44	0.37	0.37	0.63	0.67	0.37	0.36
BoGSTU9	0.39	0.38	0.39	0.58	0.57	0.33	0.36	0.7
BoGSTU10	0.36	0.37	0.36	0.37	0.39	0.34	0.43	0.34	0.37
BoGSTU11	0.38	0.34	0.32	0.35	0.33	0.33	0.35	0.32	0.32	0.34
BoGSTU12	0.36	0.35	0.34	0.57	0.65	0.35	0.36	0.69	0.59	0.33	0.31
BoGSTU13	0.36	0.35	0.34	0.56	0.63	0.32	0.37	0.69	0.61	0.33	0.31	0.76
BoGSTU14	0.36	0.37	0.37	0.57	0.58	0.33	0.33	0.69	0.63	0.33	0.32	0.61	0.6
BoGSTU15	0.33	0.35	0.35	0.52	0.59	0.34	0.37	0.63	0.58	0.38	0.31	0.58	0.58	0.57
BoGSTU16	0.38	0.39	0.38	0.32	0.36	0.36	0.63	0.35	0.35	0.43	0.37	0.34	0.34	0.31	0.34
BoGSTU17	0.51	0.48	0.47	0.37	0.36	0.48	0.36	0.41	0.4	0.32	0.34	0.36	0.36	0.39	0.36	0.34
BoGSTU18	0.46	0.43	0.69	0.35	0.34	0.51	0.34	0.34	0.35	0.33	0.27	0.3	0.35	0.34	0.32	0.34	0.44
BoGSTU19	0.45	0.44	0.76	0.34	0.35	0.53	0.37	0.36	0.39	0.35	0.29	0.29	0.32	0.34	0.32	0.35	0.45	0.77
BoGSTU20	0.39	0.38	0.35	0.36	0.41	0.36	0.47	0.36	0.37	0.42	0.42	0.37	0.37	0.35	0.39	0.54	0.34	0.33	0.32
BoGSTU21	0.37	0.36	0.34	0.35	0.36	0.36	0.69	0.35	0.35	0.42	0.36	0.35	0.35	0.3	0.36	0.58	0.37	0.35	0.31	0.46
BoGSTU22	0.4	0.38	0.38	0.35	0.37	0.37	0.75	0.36	0.35	0.44	0.37	0.38	0.35	0.32	0.36	0.64	0.37	0.37	0.34	0.51	0.69
BoGSTU23	0.32	0.33	0.29	0.47	0.5	0.29	0.38	0.52	0.5	0.36	0.31	0.51	0.53	0.44	0.49	0.36	0.33	0.31	0.31	0.35	0.35	0.39
BoGSTU24	0.52	0.51	0.5	0.36	0.37	0.51	0.35	0.36	0.36	0.34	0.34	0.33	0.35	0.36	0.35	0.35	0.73	0.43	0.46	0.37	0.34	0.37	0.33
BoGSTU25	0.53	0.51	0.49	0.38	0.37	0.5	0.35	0.37	0.37	0.34	0.35	0.33	0.36	0.36	0.35	0.35	0.74	0.43	0.46	0.37	0.35	0.37	0.33	0.96
BoGSTU26	0.4	0.38	0.31	0.59	0.7	0.33	0.34	0.71	0.63	0.35	0.32	0.64	0.64	0.61	0.63	0.34	0.39	0.3	0.31	0.37	0.31	0.32	0.54	0.38	0.37
BoGSTU27	0.32	0.34	0.3	0.51	0.54	0.31	0.33	0.59	0.56	0.31	0.27	0.55	0.54	0.57	0.85	0.31	0.31	0.31	0.31	0.32	0.3	0.32	0.45	0.32	0.31	0.61
BoGSTU28	0.33	0.31	0.29	0.31	0.34	0.33	0.37	0.33	0.3	0.36	0.42	0.31	0.33	0.32	0.34	0.37	0.31	0.25	0.26	0.37	0.33	0.37	0.33	0.32	0.32	0.32	0.31
BoGSTF1	0.15	0.14	0.17	0.17	0.13	0.13	0.16	0.14	0.13	0.16	0.13	0.1	0.13	0.15	0.13	0.16	0.16	0.17	0.14	0.14	0.16	0.16	0.14	0.17	0.17	0.14	0.14	0.11
BoGSTF2	0.19	0.15	0.21	0.21	0.18	0.18	0.22	0.21	0.21	0.2	0.13	0.21	0.16	0.17	0.2	0.2	0.18	0.15	0.18	0.23	0.17	0.18	0.2	0.18	0.22	0.19	0.18	0.19	0.37
BoGSTF3	0.13	0.13	0.17	0.19	0.18	0.15	0.15	0.19	0.21	0.19	0.19	0.14	0.14	0.19	0.15	0.2	0.13	0.12	0.13	0.14	0.15	0.17	0.15	0.19	0.17	0.16	0.14	0.18	0.47	0.41
BoGSTF4	0.2	0.18	0.19	0.2	0.18	0.13	0.15	0.16	0.15	0.17	0.2	0.16	0.15	0.2	0.16	0.2	0.14	0.13	0.13	0.13	0.11	0.12	0.16	0.18	0.18	0.2	0.16	0.19	0.47	0.4	0.78
BoGSTF5	0.16	0.15	0.18	0.18	0.16	0.16	0.11	0.17	0.14	0.17	0.17	0.12	0.1	0.18	0.15	0.14	0.16	0.12	0.17	0.18	0.12	0.12	0.14	0.15	0.15	0.17	0.15	0.11	0.38	0.54	0.36	0.32
BoGSTF6	0.2	0.18	0.22	0.22	0.17	0.16	0.19	0.17	0.15	0.14	0.18	0.15	0.11	0.21	0.14	0.2	0.2	0.15	0.2	0.2	0.19	0.19	0.17	0.17	0.17	0.16	0.15	0.15	0.4	0.54	0.38	0.35	0.86
BoGSTF7	0.15	0.15	0.17	0.19	0.19	0.16	0.17	0.19	0.2	0.18	0.2	0.16	0.18	0.2	0.18	0.17	0.16	0.18	0.16	0.21	0.14	0.15	0.19	0.16	0.19	0.19	0.14	0.19	0.4	0.45	0.4	0.39	0.4	0.43
BoGSTF8	0.18	0.17	0.19	0.21	0.19	0.14	0.16	0.2	0.15	0.17	0.2	0.14	0.11	0.17	0.15	0.18	0.18	0.15	0.16	0.17	0.15	0.17	0.19	0.17	0.17	0.17	0.1	0.15	0.41	0.55	0.38	0.35	0.86	0.87	0.43
BoGSTF9	0.14	0.15	0.16	0.13	0.1	0.14	0.16	0.14	0.14	0.11	0.16	0.13	0.13	0.14	0.11	0.15	0.18	0.14	0.18	0.19	0.14	0.17	0.16	0.15	0.16	0.15	0.09	0.16	0.68	0.42	0.41	0.42	0.38	0.43	0.42	0.39
BoGSTF10	0.13	0.14	0.18	0.14	0.11	0.13	0.15	0.13	0.13	0.11	0.14	0.13	0.11	0.14	0.1	0.14	0.17	0.09	0.17	0.18	0.13	0.16	0.16	0.13	0.16	0.15	0.12	0.1	0.69	0.43	0.41	0.4	0.4	0.43	0.4	0.42	0.88
BoGSTF11	0.16	0.12	0.2	0.18	0.17	0.14	0.13	0.19	0.16	0.16	0.17	0.16	0.14	0.19	0.17	0.16	0.16	0.17	0.18	0.2	0.15	0.15	0.17	0.21	0.21	0.16	0.14	0.13	0.34	0.84	0.36	0.35	0.5	0.52	0.43	0.53	0.37	0.38
BoGSTF12	0.17	0.2	0.21	0.23	0.19	0.18	0.15	0.16	0.19	0.15	0.18	0.13	0.13	0.22	0.14	0.2	0.19	0.17	0.18	0.22	0.12	0.17	0.21	0.17	0.17	0.23	0.12	0.15	0.43	0.54	0.4	0.37	0.82	0.82	0.42	0.83	0.42	0.46	0.51
BoGSTF13	0.19	0.18	0.18	0.2	0.17	0.17	0.18	0.17	0.18	0.15	0.15	0.15	0.13	0.21	0.14	0.18	0.17	0.14	0.17	0.19	0.16	0.14	0.18	0.15	0.15	0.18	0.13	0.15	0.41	0.55	0.4	0.36	0.84	0.83	0.43	0.86	0.42	0.44	0.5	0.84
BoGSTF14	0.13	0.12	0.17	0.17	0.17	0.16	0.15	0.19	0.2	0.18	0.19	0.14	0.14	0.19	0.17	0.2	0.17	0.14	0.13	0.15	0.15	0.16	0.15	0.18	0.2	0.16	0.13	0.17	0.47	0.42	0.97	0.77	0.37	0.38	0.41	0.39	0.42	0.41	0.36	0.41	0.41
BoGSTT1	0.13	0.13	0.16	0.12	0.15	0.13	0.17	0.1	0.11	0.11	0.15	0.12	0.09	0.11	0.11	0.19	0.1	0.16	0.16	0.11	0.14	0.16	0.16	0.11	0.12	0.15	0.12	0.14	0.23	0.21	0.24	0.26	0.18	0.23	0.25	0.21	0.24	0.24	0.17	0.22	0.21	0.24
BoGSTT2	0.14	0.12	0.16	0.15	0.17	0.13	0.18	0.14	0.1	0.14	0.15	0.12	0.1	0.14	0.13	0.16	0.1	0.15	0.17	0.1	0.14	0.18	0.17	0.09	0.09	0.15	0.1	0.14	0.2	0.2	0.24	0.27	0.19	0.23	0.24	0.22	0.25	0.22	0.18	0.22	0.21	0.24	0.95
BoGSTZ1	0.21	0.19	0.17	0.21	0.2	0.21	0.2	0.21	0.17	0.19	0.2	0.21	0.18	0.19	0.17	0.2	0.21	0.19	0.17	0.2	0.22	0.2	0.14	0.2	0.22	0.17	0.18	0.21	0.2	0.18	0.23	0.23	0.19	0.21	0.24	0.19	0.24	0.22	0.16	0.19	0.19	0.22	0.18	0.19
BoGSTZ2	0.2	0.12	0.19	0.17	0.16	0.17	0.21	0.2	0.15	0.15	0.2	0.18	0.16	0.16	0.16	0.2	0.18	0.13	0.17	0.21	0.22	0.2	0.14	0.18	0.14	0.16	0.15	0.26	0.19	0.15	0.18	0.19	0.2	0.19	0.21	0.2	0.19	0.2	0.14	0.18	0.21	0.18	0.22	0.22	0.69
BoGSTL1	0.21	0.2	0.22	0.2	0.22	0.17	0.22	0.17	0.23	0.19	0.16	0.2	0.17	0.15	0.16	0.17	0.21	0.17	0.19	0.17	0.2	0.18	0.16	0.18	0.18	0.2	0.16	0.18	0.17	0.16	0.19	0.16	0.17	0.19	0.15	0.16	0.14	0.14	0.14	0.17	0.19	0.2	0.14	0.15	0.21	0.18
BoGSTL2	0.17	0.16	0.17	0.24	0.25	0.17	0.17	0.22	0.18	0.23	0.18	0.18	0.15	0.22	0.19	0.15	0.17	0.15	0.2	0.21	0.17	0.18	0.16	0.17	0.19	0.23	0.23	0.18	0.18	0.17	0.2	0.16	0.16	0.17	0.15	0.19	0.17	0.16	0.16	0.18	0.18	0.2	0.18	0.17	0.17	0.14	0.66
BoGSTL3	0.2	0.17	0.17	0.16	0.23	0.17	0.19	0.18	0.21	0.14	0.15	0.16	0.17	0.21	0.19	0.14	0.19	0.17	0.18	0.18	0.17	0.19	0.2	0.15	0.16	0.19	0.22	0.14	0.15	0.15	0.2	0.18	0.15	0.18	0.18	0.17	0.15	0.14	0.14	0.2	0.2	0.19	0.15	0.16	0.16	0.19	0.48	0.54
BoDHAR1	0.14	0.16	0.16	0.19	0.21	0.17	0.17	0.19	0.19	0.16	0.16	0.21	0.17	0.2	0.16	0.15	0.16	0.19	0.14	0.12	0.15	0.15	0.14	0.14	0.15	0.18	0.17	0.14	0.16	0.16	0.19	0.18	0.19	0.21	0.2	0.21	0.14	0.15	0.15	0.19	0.22	0.2	0.16	0.16	0.17	0.2	0.17	0.18	0.14
BoDHAR2	0.13	0.13	0.1	0.21	0.19	0.16	0.18	0.19	0.16	0.14	0.2	0.19	0.18	0.2	0.15	0.15	0.18	0.15	0.18	0.2	0.12	0.16	0.16	0.18	0.2	0.18	0.18	0.14	0.17	0.2	0.18	0.22	0.16	0.21	0.18	0.2	0.16	0.17	0.15	0.16	0.15	0.18	0.17	0.18	0.23	0.14	0.21	0.23	0.2
BoDHAR3	0.14	0.17	0.2	0.17	0.2	0.12	0.16	0.2	0.19	0.18	0.14	0.2	0.19	0.21	0.15	0.19	0.19	0.19	0.2	0.17	0.19	0.16	0.18	0.16	0.19	0.18	0.14	0.16	0.17	0.17	0.18	0.17	0.15	0.21	0.18	0.2	0.15	0.15	0.16	0.16	0.18	0.19	0.17	0.17	0.19	0.13	0.25	0.2	0.21
BoDHAR4	0.11	0.12	0.07	0.17	0.16	0.13	0.11	0.16	0.15	0.13	0.17	0.17	0.12	0.18	0.14	0.12	0.18	0.1	0.17	0.13	0.12	0.12	0.1	0.17	0.19	0.15	0.14	0.15	0.16	0.2	0.16	0.17	0.18	0.17	0.17	0.2	0.17	0.17	0.18	0.19	0.17	0.17	0.16	0.16	0.2	0.15	0.2	0.18	0.17
BoTCHQD1	0.12	0.16	0.14	0.15	0.18	0.08	0.12	0.16	0.14	0.15	0.14	0.17	0.15	0.16	0.14	0.17	0.14	0.14	0.1	0.14	0.14	0.12	0.15	0.14	0.14	0.15	0.16	0.11	0.19	0.18	0.19	0.19	0.2	0.2	0.2	0.21	0.2	0.2	0.15	0.22	0.22	0.19	0.13	0.16	0.18	0.17	0.15	0.14	0.14
BoEF1G1	0.21	0.19	0.2	0.2	0.23	0.17	0.16	0.22	0.23	0.16	0.17	0.22	0.2	0.21	0.23	0.14	0.18	0.21	0.14	0.16	0.16	0.18	0.17	0.22	0.22	0.22	0.19	0.17	0.21	0.19	0.22	0.21	0.15	0.17	0.21	0.19	0.22	0.22	0.15	0.17	0.17	0.21	0.17	0.11	0.15	0.17	0.12	0.15	0.1
BoEF1G2	0.18	0.17	0.22	0.2	0.22	0.1	0.14	0.23	0.2	0.16	0.16	0.22	0.19	0.22	0.21	0.16	0.13	0.19	0.14	0.16	0.14	0.19	0.16	0.18	0.16	0.22	0.19	0.16	0.2	0.19	0.2	0.23	0.13	0.15	0.21	0.16	0.21	0.2	0.16	0.15	0.15	0.2	0.14	0.12	0.15	0.14	0.12	0.14	0.12
BoEF1G3	0.19	0.15	0.23	0.2	0.22	0.17	0.2	0.22	0.24	0.19	0.17	0.22	0.22	0.21	0.24	0.16	0.17	0.21	0.16	0.16	0.17	0.18	0.15	0.17	0.16	0.22	0.19	0.17	0.2	0.17	0.2	0.19	0.14	0.16	0.19	0.17	0.2	0.18	0.14	0.18	0.16	0.2	0.12	0.12	0.16	0.14	0.15	0.17	0.09
BoGHR1	0.15	0.13	0.14	0.16	0.11	0.12	0.11	0.15	0.15	0.11	0.13	0.13	0.17	0.13	0.15	0.12	0.14	0.13	0.05	0.14	0.13	0.11	0.14	0.14	0.04	0.13	0.15	0.12	0.13	0.15	0.14	0.13	0.13	0.12	0.15	0.16	0.13	0.14	0.15	0.15	0.17	0.12	0.12	0.05	0.08	0.08	0.19	0.15	0.14
BoGHR2	0.08	0.11	0.13	0.13	0.15	0.09	0.12	0.06	0.13	0.14	0.09	0.07	0.14	0.15	0.05	0.12	0.11	0.05	0.12	0.14	0.15	0.09	0.07	0.06	0.09	0.07	0.07	0.07	0.12	0.16	0.13	0.13	0.16	0.15	0.15	0.15	0.17	0.13	0.11	0.14	0.13	0.16	0.14	0.11	0.07	0.08	0.14	0.16	0.12
BoGHR3	0.08	0.1	0.13	0.13	0.15	0.13	0.13	0.13	0.14	0.1	0.08	0.12	0.15	0.14	0.13	0.08	0.06	0.11	0.1	0.15	0.11	0.12	0.1	0.1	0.07	0.14	0.17	0.1	0.1	0.13	0.07	0.09	0.12	0.1	0.15	0.1	0.14	0.09	0.08	0.12	0.12	0.07	0.09	0.09	0.08	0.07	0.15	0.19	0.1
BoGHR4	0.11	0.11	0.11	0.13	0.13	0.15	0.15	0.12	0.11	0.13	0.07	0.11	0.12	0.15	0.13	0.09	0.08	0.1	0.08	0.1	0.13	0.1	0.11	0.09	0.08	0.1	0.17	0.09	0.1	0.16	0.13	0.1	0.11	0.12	0.1	0.11	0.11	0.08	0.11	0.11	0.12	0.13	0.06	0.11	0.08	0.08	0.13	0.17	0.12
BoGHR5	0.09	0.09	0.15	0.14	0.16	0.05	0.12	0.13	0.15	0.1	0.13	0.09	0.1	0.15	0.15	0.14	0.11	0.08	0.09	0.17	0.08	0.12	0.1	0.16	0.07	0.12	0.14	0.15	0.1	0.12	0.1	0.08	0.19	0.11	0.14	0.18	0.09	0.12	0.08	0.16	0.15	0.11	0.07	0.07	0.13	0.06	0.12	0.12	0.14
BoGST2N-1	0.08	0.09	0.13	0.09	0.08	0.05	0.09	0.07	0.11	0.11	0.12	0.07	0.09	0.11	0.14	0.13	0.15	0.12	0.15	0.06	0.07	0.1	0.08	0.14	0.14	0.06	0.15	0.08	0.11	0.12	0.07	0.12	0.07	0.1	0.15	0.08	0.14	0.1	0.11	0.09	0.08	0.09	0.08	0.07	0.16	0.1	0.13	0.09	0.11
BoGST2N-2	0.05	0.07	0.13	0.09	0.08	0.07	0.09	0.08	0.11	0.11	0.12	0.09	0.09	0.08	0.14	0.1	0.15	0.1	0.12	0.08	0.09	0.08	0.08	0.14	0.13	0.1	0.11	0.05	0.09	0.12	0.07	0.1	0.13	0.09	0.15	0.08	0.12	0.08	0.13	0.09	0.08	0.07	0.12	0.07	0.12	0.1	0.11	0.09	0.08
BomPGES2-1	0.16	0.11	0.15	0.13	0.15	0.12	0.16	0.13	0.12	0.16	0.13	0.14	0.13	0.15	0.14	0.13	0.17	0.13	0.13	0.18	0.17	0.14	0.11	0.14	0.14	0.17	0.14	0.11	0.14	0.14	0.13	0.15	0.15	0.15	0.1	0.14	0.11	0.1	0.13	0.09	0.12	0.13	0.15	0.14	0.16	0.12	0.12	0.14	0.12
Color Range in percentage			0	0.25	0.5	0.75	1																													0	0.25	0.5	0.75	1
[truncated: 15 more columns]

## Sheet: Tau_Class
Table S8. Multiple Sequence Alignment of GST Proteins - Tau Class
	BoGSTU1	BoGSTU2	BoGSTU3	BoGSTU4	BoGSTU5	BoGSTU6	BoGSTU7	BoGSTU8	BoGSTU9	BoGSTU10	BoGSTU11	BoGSTU12	BoGSTU13	BoGSTU14	BoGSTU15	BoGSTU16	BoGSTU17	BoGSTU18	BoGSTU19	BoGSTU20	BoGSTU21	BoGSTU22	BoGSTU23	BoGSTU24	BoGSTU25	BoGSTU26	BoGSTU27
BoGSTU2	0.8
BoGSTU3	0.47	0.45
BoGSTU4	0.42	0.37	0.33
BoGSTU5	0.41	0.38	0.34	0.55
BoGSTU6	0.46	0.44	0.55	0.33	0.35
BoGSTU7	0.35	0.34	0.38	0.36	0.38	0.35
BoGSTU8	0.44	0.37	0.37	0.63	0.67	0.37	0.36
BoGSTU9	0.39	0.38	0.39	0.58	0.57	0.33	0.36	0.7
BoGSTU10	0.36	0.37	0.36	0.37	0.39	0.34	0.43	0.34	0.37
BoGSTU11	0.38	0.34	0.32	0.35	0.33	0.33	0.35	0.32	0.32	0.34
BoGSTU12	0.36	0.35	0.34	0.57	0.65	0.35	0.36	0.69	0.59	0.33	0.31
BoGSTU13	0.36	0.35	0.34	0.56	0.63	0.32	0.37	0.69	0.61	0.33	0.31	0.76
BoGSTU14	0.36	0.37	0.37	0.57	0.58	0.33	0.33	0.69	0.63	0.33	0.32	0.61	0.6
BoGSTU15	0.33	0.35	0.35	0.52	0.59	0.34	0.37	0.63	0.58	0.38	0.31	0.58	0.58	0.57
BoGSTU16	0.38	0.39	0.38	0.32	0.36	0.36	0.63	0.35	0.35	0.43	0.37	0.34	0.34	0.31	0.34
BoGSTU17	0.51	0.48	0.47	0.37	0.36	0.48	0.36	0.41	0.4	0.32	0.34	0.36	0.36	0.39	0.36	0.34
BoGSTU18	0.46	0.43	0.69	0.35	0.34	0.51	0.34	0.34	0.35	0.33	0.27	0.3	0.35	0.34	0.32	0.34	0.44
BoGSTU19	0.45	0.44	0.76	0.34	0.35	0.53	0.37	0.36	0.39	0.35	0.29	0.29	0.32	0.34	0.32	0.35	0.45	0.77
BoGSTU20	0.39	0.38	0.35	0.36	0.41	0.36	0.47	0.36	0.37	0.42	0.42	0.37	0.37	0.35	0.39	0.54	0.34	0.33	0.32
BoGSTU21	0.37	0.36	0.34	0.35	0.36	0.36	0.69	0.35	0.35	0.42	0.36	0.35	0.35	0.3	0.36	0.58	0.37	0.35	0.31	0.46
BoGSTU22	0.4	0.38	0.38	0.35	0.37	0.37	0.75	0.36	0.35	0.44	0.37	0.38	0.35	0.32	0.36	0.64	0.37	0.37	0.34	0.51	0.69
BoGSTU23	0.32	0.33	0.29	0.47	0.5	0.29	0.38	0.52	0.5	0.36	0.31	0.51	0.53	0.44	0.49	0.36	0.33	0.31	0.31	0.35	0.35	0.39
BoGSTU24	0.52	0.51	0.5	0.36	0.37	0.51	0.35	0.36	0.36	0.34	0.34	0.33	0.35	0.36	0.35	0.35	0.73	0.43	0.46	0.37	0.34	0.37	0.33
BoGSTU25	0.53	0.51	0.49	0.38	0.37	0.5	0.35	0.37	0.37	0.34	0.35	0.33	0.36	0.36	0.35	0.35	0.74	0.43	0.46	0.37	0.35	0.37	0.33	0.96
BoGSTU26	0.4	0.38	0.31	0.59	0.7	0.33	0.34	0.71	0.63	0.35	0.32	0.64	0.64	0.61	0.63	0.34	0.39	0.3	0.31	0.37	0.31	0.32	0.54	0.38	0.37
BoGSTU27	0.32	0.34	0.3	0.51	0.54	0.31	0.33	0.59	0.56	0.31	0.27	0.55	0.54	0.57	0.85	0.31	0.31	0.31	0.31	0.32	0.3	0.32	0.45	0.32	0.31	0.61
BoGSTU28	0.33	0.31	0.29	0.31	0.34	0.33	0.37	0.33	0.3	0.36	0.42	0.31	0.33	0.32	0.34	0.37	0.31	0.25	0.26	0.37	0.33	0.37	0.33	0.32	0.32	0.32	0.31
Color Range in percentage			0	0.25	0.5	0.75	1

## Sheet: Phi_Class
Table S9. Multiple Sequence Alignment of GST Proteins - Phi Class
	BoGSTF1	BoGSTF2	BoGSTF3	BoGSTF4	BoGSTF5	BoGSTF6	BoGSTF7	BoGSTF8	BoGSTF9	BoGSTF10	BoGSTF11	BoGSTF12	BoGSTF13
BoGSTF2	0.37
BoGSTF3	0.47	0.41
BoGSTF4	0.47	0.4	0.78
BoGSTF5	0.38	0.54	0.36	0.32
BoGSTF6	0.4	0.54	0.38	0.35	0.86
BoGSTF7	0.4	0.45	0.4	0.39	0.4	0.43
BoGSTF8	0.41	0.55	0.38	0.35	0.86	0.87	0.43
BoGSTF9	0.68	0.42	0.41	0.42	0.38	0.43	0.42	0.39
BoGSTF10	0.69	0.43	0.41	0.4	0.4	0.43	0.4	0.42	0.88
BoGSTF11	0.34	0.84	0.36	0.35	0.5	0.52	0.43	0.53	0.37	0.38
BoGSTF12	0.43	0.54	0.4	0.37	0.82	0.82	0.42	0.83	0.42	0.46	0.51
BoGSTF13	0.41	0.55	0.4	0.36	0.84	0.83	0.43	0.86	0.42	0.44	0.5	0.84
BoGSTF14	0.47	0.42	0.97	0.77	0.37	0.38	0.41	0.39	0.42	0.41	0.36	0.41	0.41
Color Range in percentage			0	0.25	0.5	0.75	1

## Sheet: Other_Classes
Table S10. Multiple Sequence Alignment of GST Proteins -Theta, Zeta, Lambda, DHAR, EF1G, GHR, GST2N class
Theta Class							EF1G Class
	BoGSTT2							BoEF1G1	BoEF1G2
BoGSTT1	0.95						BoEF1G2	0.91
							BoEF1G3	0.91	0.87
Zeta Class							GHR Class
	BoGSTZ1							BoGHR1	BoGHR2	BoGHR3	BoGHR4
BoGSTZ2	0.69						BoGHR2	0.37
							BoGHR3	0.39	0.65
							BoGHR4	0.37	0.63	0.92
Lambda Class							BoGHR5	0.36	0.71	0.78	0.75
	BoGSTL1	BoGSTL2
BoGSTL2	0.66						GST2N Class
BoGSTL3	0.48	0.54						BoGST2N-1
							BoGST2N-2	0.87
DHAR Class
	BoDHAR1	BoDHAR2	BoDHAR3
BoDHAR2	0.61
BoDHAR3	0.6	0.8
BoDHAR4	0.52	0.75	0.73
Color Range in percentage			0	0.25	0.5	0.75	1

[truncated: 5 more sheets: B.oleracea Syntenic Regions, Arabidopsis Syntenic Regions, Primer Information, Cold transcriptome data, Cold transcriptome data (2)]
